# Supplementary material for: Precise immunofluorescence canceling for highly multiplexed imaging to capture specific cell states
Source: Nat Commun. 2024 May 8;15:3657. doi: 10.1038/s41467-024-47989-9 (PMC11078938; doi:10.1038/s41467-024-47989-9)
Supplement: Supplementary file 6 — Source data [file 41467_2024_47989_MOESM6_ESM.zip › SourceData/Source_Data_Supp_Fig.7.xlsx]

## Sheet: Sheet1
Supplementary Figure 7a
Treatment	0	0	0.5	0.5	24	24	96	96
Replication	1	2	1	2	1	2	1	2
Cells	4852	5081	4935	4729	4369	5165	3813	4011
