# Supplementary material for: Precise immunofluorescence canceling for highly multiplexed imaging to capture specific cell states
Source: Nat Commun. 2024 May 8;15:3657. doi: 10.1038/s41467-024-47989-9 (PMC11078938; doi:10.1038/s41467-024-47989-9)
Supplement: Supplementary file 6 — Source data [file 41467_2024_47989_MOESM6_ESM.zip › SourceData/Source_Data_Fig.1.xlsx]

## Sheet: Sheet1
Figure 1c									Figure 1d
PECAb									Conventional IF				PECAb				Oligo DNA antibody
NoAb	0	1	5	10	50				aTubulin		pAKT		aTubulin		pAKT		aTubulin		pAKT
1	1.44986	1.08596	1.06495	1.00573	0.999045				Distance	Value	Distance	Value	Distance	Value	Distance	Value	Distance	Value	Distance	Value
1	1.58317	1.08604	1.07361	1.00669	1.00191				0	744	0	146	0	2938	0	129	0	3838	0	574
1	1.65679	1.10899	1.06979	1.00382	1				0.0994	727.401	0.0994	167.82	0.0994	2780.55	0.0994	131.876	0.0994	3749.24	0.0994	600.113
Dunnett's multiple comparisons test	Summary	Adjusted P Value							0.1987	741.748	0.1988	220.768	0.1988	2643.8	0.1988	123.876	0.1988	3467.07	0.1988	597.324
0 vs. NoAb	****	<0.0001							0.2981	871.841	0.2982	314.695	0.2982	2543.27	0.2982	117.907	0.2981	3300.37	0.2982	590.583
0 vs. 1	****	<0.0001							0.3975	997.572	0.3977	554.866	0.3976	2383.58	0.3977	126.01	0.3975	3115.32	0.3977	582.916
0 vs. 5	****	<0.0001							0.4968	1071.18	0.4971	919.07	0.4971	2133.54	0.4971	118.536	0.4969	3055.7	0.4971	625.554
0 vs. 10	****	<0.0001							0.5962	1047.03	0.5965	1261.69	0.5965	2047.5	0.5965	117.258	0.5963	3001.49	0.5965	725.383
0 vs. 50	****	<0.0001							0.6956	946.112	0.6959	1492.13	0.6959	2023.82	0.6959	121.619	0.6957	3013.25	0.6959	739.548
									0.7949	883.391	0.7953	1474.16	0.7953	2039.1	0.7953	112.258	0.795	3137.6	0.7953	774.805
Direct labeling									0.8943	861.79	0.8947	1198.52	0.8947	2027.23	0.8947	112.887	0.8944	3112.24	0.8947	816.655
NoAb	0	1	5	10	50	100	500		0.9937	917.045	0.9941	926.406	0.9941	1934.74	0.9941	111.619	0.9938	2926.39	0.9941	808.231
1	1.84115	1.74737	1.85646	2.31675	2.13589	2.44498	1.50335		1.093	1071.12	1.0936	734.743	1.0935	1780.94	1.0936	112.979	1.0932	2721.9	1.0936	851.717
1	1.85167	1.77608	2.16746	2.31866	2.68899	2.40191	1.82967		1.1924	1214.64	1.193	664.593	1.1929	1751.15	1.193	114.66	1.1925	2544.77	1.193	884.628
1	1.9103	1.71756	2.35782	2.78817	2.4313	2.46183	1.77863		1.2917	1404.66	1.2924	592.13	1.2923	1795.33	1.2924	107.619	1.2919	2611.56	1.2924	930.001
Dunnett's multiple comparisons test	Summary	Adjusted P Value							1.3911	1453.98	1.3918	556.469	1.3917	1841.65	1.3918	119.536	1.3913	2713.32	1.3918	918.388
0 vs. NoAb	***	0.0001							1.4905	1394.44	1.4912	518.328	1.4912	1902.25	1.4912	114.072	1.4907	2841.5	1.4912	897.838
0 vs. 1	ns	0.9258							1.5898	1258.77	1.5906	409.133	1.5906	1910.62	1.5906	117.495	1.5901	2614.02	1.5906	829.401
0 vs. 5	ns	0.352							1.6892	1141.45	1.69	290.265	1.69	1943.2	1.69	119.835	1.6894	2397.19	1.69	672.54
0 vs. 10	**	0.0037							1.7886	979.511	1.7895	261.866	1.7894	2121.8	1.7895	112.557	1.7888	2144.07	1.7895	535.871
0 vs. 50	**	0.0082							1.8879	1020.4	1.8889	208.336	1.8888	2261.41	1.8889	109.65	1.8882	1978.77	1.8889	475.157
0 vs. 100	**	0.0064							1.9873	988.996	1.9883	164.764	1.9882	2308.18	1.9883	124.186	1.9876	1927.93	1.9883	409.93
0 vs. 500	ns	0.7696							2.0867	1019.57	2.0877	155.059	2.0876	2105.85	2.0877	112.35	2.087	2091.94	2.0877	388.61
									2.186	1079.07	2.1871	139.568	2.187	1957.46	2.1871	117.402	2.1863	2421.76	2.1871	352.987
									2.2854	1033.98	2.2865	138.157	2.2864	1791.91	2.2865	117.979	2.2857	2766.84	2.2865	378.819
									2.3848	1080.57	2.3859	131.76	2.3859	1669.98	2.3859	119.454	2.3851	2990.54	2.3859	376.827
									2.4841	1051.65	2.4854	142.989	2.4853	1604.32	2.4854	114.134	2.4845	2934.97	2.4854	472.44
									2.5835	1123.7	2.5848	161.602	2.5847	1644.57	2.5848	116	2.5839	2816.8	2.5848	560.172
									2.6829	1138.86	2.6842	205.335	2.6841	1746.02	2.6842	115.155	2.6832	2685.21	2.6842	653.938
									2.7822	1141.45	2.7836	271.505	2.7835	1814.97	2.7836	117.804	2.7826	2690.53	2.7836	707.295
									2.8816	1106.72	2.883	281.28	2.8829	1897.11	2.883	111.588	2.882	2450.93	2.883	637.859
									2.981	1109.17	2.9824	269.547	2.9823	1809.9	2.9824	104.433	2.9814	2306.76	2.9824	550.08
									3.0803	1117.88	3.0818	254.968	3.0817	1834.51	3.0818	115.753	3.0808	2257.43	3.0818	481.009
									3.1797	1203.69	3.1813	223.276	3.1811	1900.91	3.1813	113.072	3.1801	2264.68	3.1813	445.233
									3.2791	1221.6	3.2807	208.002	3.2805	1837.96	3.2807	119	3.2795	2555.17	3.2807	452.712
									3.3784	1264.57	3.3801	222.641	3.38	1910.3	3.3801	115.516	3.3789	2815.03	3.3801	447.764
									3.4778	1269.83	3.4795	234.007	3.4794	1826.42	3.4795	120.753	3.4783	2985.29	3.4795	433.444
									3.5771	1182.47	3.5789	222.995	3.5788	1803.74	3.5789	112.381	3.5776	3143.18	3.5789	416.798
									3.6765	1049.21	3.6783	239.191	3.6782	1829.58	3.6783	137.691	3.677	3211.55	3.6783	461.343
									3.7759	1020.74	3.7777	288.049	3.7776	1869.14	3.7777	132	3.7764	3226.79	3.7777	423.22
									3.8752	989.061	3.8771	359.534	3.877	1894.81	3.8771	134.876	3.8758	3191.92	3.8771	472.86
									3.9746	972.809	3.9766	375.444	3.9764	1913.72	3.9766	124.577	3.9752	2992.5	3.9766	505.937
									4.074	970.708	4.076	293.905	4.0758	1878.76	4.076	135.928	4.0745	2956.22	4.076	586.185
									4.1733	1045.42	4.1754	222.004	4.1752	1780.6	4.1754	130.216	4.1739	3011.32	4.1754	604.891
									4.2727	1042.24	4.2748	171.999	4.2747	1690.4	4.2748	136	4.2733	3183.01	4.2748	545.7
									4.3721	1079.31	4.3742	148.082	4.3741	1639.07	4.3742	124.165	4.3727	3296.63	4.3742	520.955
									4.4714	1045.06	4.4736	138.094	4.4735	1505.73	4.4736	136.299	4.4721	3420.67	4.4736	432.941
									4.5708	967.674	4.573	133.562	4.5729	1408.37	4.573	124.041	4.5714	3547.48	4.573	410.348
									4.6702	933.757	4.6725	142.644	4.6723	1399.48	4.6725	112.825	4.6708	3622.01	4.6725	379.303
									4.7695	898.989	4.7719	141.68	4.7717	1443.32	4.7719	112.031	4.7702	3618.16	4.7719	369.381
									4.8689	888.776	4.8713	137.455	4.8711	1438.64	4.8713	111.454	4.8696	3523.73	4.8713	397.908
									4.9683	909.872	4.9707	146.582	4.9705	1404.5	4.9707	118.186	4.969	3329.71	4.9707	387.299
									5.0676	947.886	5.0701	182.843	5.0699	1456.35	5.0701	108.732	5.0683	3349.81	5.0701	396.738
									5.167	884.976	5.1695	230.394	5.1693	1321.68	5.1695	113.093	5.1677	3381.03	5.1695	396.71
									5.2664	855.473	5.2689	297.363	5.2688	1344.49	5.2689	119.835	5.2671	3357.18	5.2689	408.176
									5.3657	822.352	5.3684	292.104	5.3682	1343.76	5.3684	118	5.3665	3327.65	5.3684	410.379
									5.4651	784.211	5.4678	273.29	5.4676	1406.1	5.4678	110.897	5.4659	3254.64	5.4678	440.617
									5.5645	794.319	5.5672	226.212	5.567	1416.37	5.5672	110	5.5652	3150.69	5.5672	443.585
									5.6638	753.786	5.6666	171.701	5.6664	1524.88	5.6666	108.814	5.6646	3027.05	5.6666	471.538
									5.7632	765.342	5.766	149.887	5.7658	1538.22	5.766	109.206	5.764	2829.3	5.766	502.705
									5.8625	679.711	5.8654	143.202	5.8652	1414.43	5.8654	111.577	5.8634	2747.53	5.8654	505.188
									5.9619	690.626	5.9648	145.75	5.9646	1378.21	5.9648	109.866	5.9627	2843.61	5.9648	476.974
									6.0613	767.602	6.0643	154.059	6.064	1428.35	6.0643	115.887	6.0621	2941.73	6.0643	485.06
									6.1606	816.216	6.1637	159.092	6.1635	1504.59	6.1637	110.66	6.1615	3018.08	6.1637	513.365
									6.26	795.803	6.2631	163.988	6.2629	1608.52	6.2631	129.052	6.2609	2983.57	6.2631	525.45
									6.3594	837.783	6.3625	153.68	6.3623	1721.51	6.3625	114.598	6.3603	2911.71	6.3625	545.196
									6.4587	847.595	6.4619	161.97	6.4617	1738	6.4619	123.928	6.4596	2827.21	6.4619	553.63
									6.5581	876.58	6.5613	151.084	6.5611	1683.17	6.5613	124.876	6.559	2620.53	6.5613	552.385
									6.6575	825.419	6.6607	156.193	6.6605	1780.24	6.6607	123.361	6.6584	2593.64	6.6607	569.814
									6.7568	819.978	6.7602	156.501	6.7599	1857.55	6.7602	122.825	6.7578	2419.88	6.7602	583.784
									6.8562	791.056	6.8596	153.754	6.8593	1903.94	6.8596	124.34	6.8572	2315.46	6.8596	555.501
									6.9556	852.646	6.959	142.29	6.9587	2001.99	6.959	136.32	6.9565	2366.19	6.959	517.369
									7.0549	797.766	7.0584	146.124	7.0581	2162.5	7.0584	130.175	7.0559	2603.57	7.0584	478.536
									7.1543	784.329	7.1578	139.18	7.1576	2204.24	7.1578	130.216	7.1553	2940.23	7.1578	447.364
									7.2537	801.278	7.2572	136.977	7.257	2228.14	7.2572	131.711	7.2547	3220.1	7.2572	512.851
									7.353	856.405	7.3566	156.258	7.3564	2277.14	7.3566	144.959	7.3541	3200.21	7.3566	583.024
									7.4524	810.049	7.4561	156.266	7.4558	2288.88	7.4561	128.68	7.4534	3030.72	7.4561	597.396
									7.5518	862.352	7.5555	160.311	7.5552	2178.9	7.5555	139.536	7.5528	2947.2	7.5555	633.473
									7.6511	796.185	7.6549	167.032	7.6546	2204.82	7.6549	121.392	7.6522	2873	7.6549	656.102
									7.7505	793.515	7.7543	157.736	7.754	2099.45	7.7543	114.175	7.7516	2914.48	7.7543	677.538
									7.8499	824.607	7.8537	155.878	7.8534	1925.16	7.8537	124.907	7.851	3000.53	7.8537	724.013
									7.9492	896.991	7.9531	161.444	7.9528	1865.6	7.9531	121.258	7.9503	3046.5	7.9531	758.709
									8.0486	930.772	8.0525	152.401	8.0522	1710.69	8.0525	123.484	8.0497	3128.43	8.0525	752.259
									8.1479	976.191	8.152	151.805	8.1517	1751.15	8.152	115.825	8.1491	3197.02	8.152	718.827
									8.2473	1033.64	8.2514	149.621	8.2511	1834.89	8.2514	115.268	8.2485	3150.92	8.2514	809.104
									8.3467	1050.49	8.3508	142.36	8.3505	1789.95	8.3508	125.381	8.3478	2917.36	8.3508	815.416
									8.446	1083.35	8.4502	145.055	8.4499	1799.34	8.4502	116.887	8.4472	2614.05	8.4502	758.506
									8.5454	1121.17	8.5496	146.939	8.5493	1844.19	8.5496	130.361	8.5466	2507.1	8.5496	772.67
									8.6448	1019.08	8.649	153.479	8.6487	1836.57	8.649	121.165	8.646	2533.47	8.649	708.349
									8.7441	880.726	8.7484	135.398	8.7481	1758.6	8.7484	120.887	8.7454	2674.11	8.7484	673.361
									8.8435	798.16	8.8479	156.833	8.8475	1703.3	8.8479	121.474	8.8447	2739.08	8.8479	660.766
									8.9429	741.502	8.9473	145.5	8.9469	1572.51	8.9473	138.516	8.9441	2745.12	8.9473	592.602
									9.0422	709.414	9.0467	158.115	9.0464	1439.12	9.0467	113.484	9.0435	2682.17	9.0467	512.623
									9.1416	802.257	9.1461	162.672	9.1458	1363.09	9.1461	133.773	9.1429	2746.16	9.1461	490.629
									9.241	879.704	9.2455	152.741	9.2452	1332.88	9.2455	125.134	9.2423	2879	9.2455	501.63
									9.3403	1050.44	9.3449	161.121	9.3446	1309.63	9.3449	114.835	9.3416	2980.45	9.3449	515.221
									9.4397	1203.92	9.4443	176.967	9.444	1327.08	9.4443	118.361	9.441	3002.93	9.4443	500.261
									9.5391	1287.69	9.5437	204.24	9.5434	1322.84	9.5437	124.124	9.5404	2933.3	9.5437	506.119
									9.6384	1263.56	9.6432	205.673	9.6428	1502.6	9.6432	110	9.6398	2873.77	9.6432	489.052
									9.7378	1254.7	9.7426	206.972	9.7422	1695.23	9.7426	126.505	9.7392	2788.64	9.7426	480.516
									9.8372	1233.92	9.842	236.688	9.8416	1839.56	9.842	115.124	9.8385	2685.49	9.842	449.312
									9.9365	1126.24	9.9414	284.958	9.941	2061.43	9.9414	110.113	9.9379	2527.99	9.9414	468.407
									10.0359	1044.42	10.0408	314.761	10.0405	2082.65	10.0408	124.619	10.0373	2363.15	10.0408	484.72
									10.1353	856.577	10.1402	341.688	10.1399	2033.41	10.1402	120.484	10.1367	2480.68	10.1402	512.152
									10.2346	781.447	10.2396	285.775	10.2393	1974.82	10.2396	124.052	10.2361	2543.03	10.2396	522.279
									10.334	742.914	10.3391	229.44	10.3387	2010.4	10.3391	128.113	10.3354	2746.74	10.3391	536.604
									10.4333	763.562	10.4385	194.305	10.4381	1874.06	10.4385	133.196	10.4348	2914.19	10.4385	592.633
									10.5327	769.152	10.5379	168.983	10.5375	1766.54	10.5379	131.062	10.5342	2908.42	10.5379	611.468
									10.6321	782.51	10.6373	168.38	10.6369	1706.48	10.6373	126	10.6336	2947.18	10.6373	683.774
									10.7314	810.288	10.7367	195.41	10.7363	1817.58	10.7367	120.639	10.7329	3181.08	10.7367	753.486
									10.8308	816.147	10.8361	188.495	10.8357	1737.02	10.8361	131.083	10.8323	3450.44	10.8361	859.531
									10.9302	823.09	10.9355	174.78	10.9352	1672.19	10.9355	126.216	10.9317	3705.89	10.9355	984.794
									11.0295	791.682	11.035	159.969	11.0346	1608.05	11.035	136.134	11.0311	3812.95	11.035	1130
									11.1289	781.912	11.1344	166.927	11.134	1447.62	11.1344	143.216	11.1305	3940.2	11.1344	1297.17
									11.2283	757.518	11.2338	142.428	11.2334	1454.02	11.2338	141.113	11.2298	3805.84	11.2338	1363.78
									11.3276	826.491	11.3332	144.777	11.3328	1533.59	11.3332	124.33	11.3292	3602.88	11.3332	1334.93
									11.427	865.597	11.4326	154.592	11.4322	1625.86	11.4326	116.65	11.4286	3345.7	11.4326	1203.29
									11.5264	892.138	11.532	158.783	11.5316	1768.97	11.532	118.464	11.528	3278.17	11.532	1041.07
									11.6257	935.973	11.6314	162.195	11.631	1849.28	11.6314	119.196	11.6274	3150.08	11.6314	830.954
									11.7251	879.237	11.7309	178.367	11.7304	1703.14	11.7309	119.103	11.7267	3136.01	11.7309	702.965
									11.8245	1002.53	11.8303	189.682	11.8298	1363.37	11.8303	115.041	11.8261	3060.84	11.8303	653.264
									11.9238	1109.01	11.9297	219.75	11.9293	1076.71	11.9297	129.247	11.9255	3145.95	11.9297	571.497
									12.0232	1058.87	12.0291	198.026	12.0287	856.034	12.0291	128.773	12.0249	3431.91	12.0291	544.849
									12.1226	998.201	12.1285	198.043	12.1281	715.088	12.1285	122.361	12.1243	3788.31	12.1285	553.964
									12.2219	891.329	12.2279	203.225	12.2275	626.161	12.2279	124.237	12.2236	4024.85	12.2279	556.742
									12.3213	816.849	12.3273	194.701	12.3269	554.991	12.3273	110	12.323	4363.59	12.3273	691.51
									12.4207	708.492	12.4268	203.911	12.4263	455.415	12.4268	118.866	12.4224	4434.09	12.4268	810.382
									12.52	696.82	12.5262	183.702	12.5257	406.429	12.5262	110.206	12.5218	4227.86	12.5262	827.528
									12.6194	676.995	12.6256	174.022	12.6251	388.179	12.6256	120.484	12.6212	4023.43	12.6256	789.706
									12.7188	695.46	12.725	168.151	12.7245	377.471	12.725	124.629	12.7205	4006.08	12.725	854.823
									12.8181	693.69	12.8244	166.449	12.824	334.313	12.8244	106.021	12.8199	4054.66	12.8244	906.048
									12.9175	664.723	12.9238	158.252	12.9234	343.899	12.9238	112.814	12.9193	4308.81	12.9238	920.482
									13.0168	747.412	13.0232	158.077	13.0228	357.945	13.0232	112.484	13.0187	4023.76	13.0232	865.279
									13.1162	907.651	13.1227	150.628	13.1222	350.388	13.1227	108.753	13.118	3794.52	13.1227	779.748
									13.2156	1052.82	13.2221	167.296	13.2216	339	13.2221	110	13.2174	3543.12	13.2221	726.439
									13.3149	1103.67	13.3215	174.828	13.321	351.655	13.3215	116.722	13.3168	3389.29	13.3215	695.202
									13.4143	1143.23	13.4209	163.664	13.4204	339.894	13.4209	116	13.4162	3166.56	13.4209	717.337
									13.5137	997.495	13.5203	178.289	13.5198	328.057	13.5203	116.794	13.5156	3012.32	13.5203	827.492
									13.613	896.216	13.6197	156.173	13.6192	352.694	13.6197	126.866	13.6149	2779.45	13.6197	782.039
									13.7124	847.105	13.7191	161.789	13.7186	364.322	13.7191	129.804	13.7143	2551.26	13.7191	834.91
									13.8118	771.573	13.8186	146.116	13.8181	332.805	13.8186	114.216	13.8137	2349.03	13.8186	887.595
									13.9111	814.954	13.918	144.882	13.9175	319.122	13.918	113	13.9131	2126.04	13.918	894.874
									14.0105	877.144	14.0174	128.065	14.0169	333.878	14.0174	124.619	14.0125	1854.98	14.0174	965.722
									14.1099	953.771	14.1168	136.263	14.1163	336.99	14.1168	117.041	14.1118	1594.05	14.1168	949.348
									14.2092	825.535	14.2162	136.944	14.2157	340.587	14.2162	114.732	14.2112	1495.34	14.2162	983.139
									14.3086	798.476	14.3156	126.16	14.3151	329.026	14.3156	107.722	14.3106	1455.58	14.3156	1107.91
									14.408	757.196	14.415	125.946	14.4145	307.014	14.415	113.608	14.41	1319.2	14.415	1238.09
									14.5073	732.239	14.5145	140.375	14.5139	304.719	14.5145	109.516	14.5094	1249.8	14.5145	1305.29
									14.6067	761.276	14.6139	132.945	14.6133	321.704	14.6139	112.361	14.6087	1198.73	14.6139	1368.9
									14.7061	852.83	14.7133	136.353	14.7128	341.161	14.7133	110.732	14.7081	1083.6	14.7133	1329.9
									14.8054	976.239	14.8127	146.407	14.8122	343.388	14.8127	113.216	14.8075	1173.33	14.8127	1186.59
									14.9048	1168.66	14.9121	146.438	14.9116	345.252	14.9121	111.165	14.9069	1255.62	14.9121	992.032
									15.0042	1227.6	15.0115	168.457	15.011	347.947	15.0115	116.268	15.0063	1253.99	15.0115	900.444
									15.1035	1326.61	15.1109	182.674	15.1104	349.469	15.1109	115.495	15.1056	1237.18	15.1109	901.21
									15.2029	1349.62	15.2104	207.18	15.2098	361.305	15.2104	118.66	15.205	1242.66	15.2104	923.379
									15.3022	1335.19	15.3098	205.46	15.3092	341.867	15.3098	118.948	15.3044	1216.47	15.3098	984.381
									15.4016	1310.77	15.4092	211.115	15.4086	332.931	15.4092	112.33	15.4038	1167.36	15.4092	1200.98
									15.501	1265.33	15.5086	196.208	15.508	371.533	15.5086	137.093	15.5031	1056.07	15.5086	1247.32
									15.6003	1147.82	15.608	157.002	15.6074	344.038	15.608	108.165	15.6025	1009.95	15.608	1330.5
									15.6997	985.879	15.7074	143.326	15.7069	316.976	15.7074	105.907	15.7019	936.777	15.7074	1454.61
									15.7991	852.513	15.8068	159.747	15.8063	292.525	15.8068	119.495	15.8013	921.588	15.8068	1493.07
									15.8984	752.355	15.9062	158.889	15.9057	314.637	15.9062	116.433	15.9007	1013.99	15.9062	1470.17
									15.9978	664.477	16.0057	168.174	16.0051	322.144	16.0057	122.918	16	1134.44	16.0057	1505.43
									16.0972	621.033	16.1051	175.056	16.1045	376.942	16.1051	124.856	16.0994	1171.19	16.1051	1529.27
									16.1965	595.686	16.2045	176.472	16.2039	336.831	16.2045	114.124	16.1988	1360.29	16.2045	1480.83
									16.2959	560.372	16.3039	162.112	16.3033	347.525	16.3039	120.639	16.2982	1353.62	16.3039	1380.97
									16.3953	519.249	16.4033	169.77	16.4027	353.015	16.4033	114.031	16.3976	1375.53	16.4033	1257.12
									16.4946	454.209	16.5027	192.432	16.5021	324.548	16.5027	108.34	16.4969	1358.88	16.5027	1055.7
									16.594	464.032	16.6021	173.406	16.6016	363.051	16.6021	108.165	16.5963	1359.13	16.6021	970.385
									16.6934	417.354	16.7016	147.72	16.701	354.072	16.7016	106.784	16.6957	1410.06	16.7016	858.939
									16.7927	420.727	16.801	127.438	16.8004	371.727	16.801	104.32	16.7951	1383.62	16.801	902.733
									16.8921	384.604	16.9004	146.906	16.8998	358.981	16.9004	112.454	16.8945	1499.54	16.9004	974.241
									16.9915	353.855	16.9998	136.933	16.9992	329.571	16.9998	118.175	16.9938	1469.74	16.9998	1011.63
									17.0908	367.947	17.0992	137.373	17.0986	332.765	17.0992	122.196	17.0932	1348.61	17.0992	1017.14
									17.1902	364.882	17.1986	151.421	17.198	334.535	17.1986	116.35	17.1926	1244.33	17.1986	1025.1
									17.2896	373.966	17.298	151.173	17.2974	334.845	17.298	123.577	17.292	1137.47	17.298	1084.53
									17.3889	400.349	17.3975	152.924	17.3968	321.202	17.3975	127.237	17.3914	1078.04	17.3975	1131.96
									17.4883	392.589	17.4969	155.989	17.4962	320.912	17.4969	137.464	17.4907	1153.86	17.4969	1213.55
									17.5876	391.661	17.5963	161.31	17.5957	320.07	17.5963	123.32	17.5901	1216.35	17.5963	1281.18
									17.687	379.232	17.6957	200.213	17.6951	308.438	17.6957	128.01	17.6895	1321.49	17.6957	1177.63
									17.7864	394.719	17.7951	178.829	17.7945	322.933	17.7951	119.031	17.7889	1280.93	17.7951	1173.96
									17.8857	402.115	17.8945	184.062	17.8939	315.045	17.8945	110.433	17.8882	1232.47	17.8945	1113.58
									17.9851	409.605	17.9939	214.112	17.9933	325.946	17.9939	116.588	17.9876	1203.73	17.9939	1107.77
									18.0845	375.038	18.0934	215.689	18.0927	359.352	18.0934	106.856	18.087	1175.8	18.0934	1121.61
									18.1838	367.237	18.1928	280.25	18.1921	320.236	18.1928	110.959	18.1864	1129.14	18.1928	1067.19
									18.2832	371.571	18.2922	381.812	18.2915	327.862	18.2922	107.691	18.2858	1035.39	18.2922	967.858
									18.3826	394.198	18.3916	484.232	18.3909	327.876	18.3916	104.113	18.3851	987.542	18.3916	884.755
									18.4819	385.904	18.491	490.114	18.4904	335.302	18.491	106.99	18.4845	1003.53	18.491	757.601
									18.5813	373.435	18.5904	450.807	18.5898	354.741	18.5904	109.784	18.5839	1009.07	18.5904	714.349
									18.6807	362.728	18.6898	357.251	18.6892	296.543	18.6898	111.742	18.6833	1026.94	18.6898	688.493
									18.78	383.05	18.7893	285.658	18.7886	324.886	18.7893	116.165	18.7827	972.614	18.7893	723.345
									18.8794	390.364	18.8887	273.839	18.888	314.367	18.8887	114.361	18.882	941.391	18.8887	732.539
									18.9788	371.309	18.9881	255.756	18.9874	338.582	18.9881	114.041	18.9814	865.458	18.9881	783.02
									19.0781	365.478	19.0875	253.76	19.0868	321.231	19.0875	107.99	19.0808	855.734	19.0875	926.199
									19.1775	381.946	19.1869	275.852	19.1862	303.286	19.1869	120.536	19.1802	845.598	19.1869	1038.66
									19.2769	373.163	19.2863	296.689	19.2856	296.098	19.2863	135	19.2796	875.398	19.2863	1166.33
									19.3762	373.857	19.3857	279.348	19.385	305.145	19.3857	118.062	19.3789	890.527	19.3857	1126.04
									19.4756	364.337	19.4852	238.92	19.4845	280.839	19.4852	115.495	19.4783	978.231	19.4852	1105.73
									19.575	369.462	19.5846	226.812	19.5839	274.763	19.5846	114.814	19.5777	999.179	19.5846	1017.91
									19.6743	414.168	19.684	201.008	19.6833	281.038	19.684	116.99	19.6771	989.475	19.684	983.056
									19.7737	405.434	19.7834	224.351	19.7827	266.028	19.7834	114.01	19.7765	954.789	19.7834	957.46
									19.873	381.595	19.8828	230.75	19.8821	263.307	19.8828	111.742	19.8758	928.974	19.8828	955.87
									19.9724	366.491	19.9822	237.547	19.9815	281.884	19.9822	117.701	19.9752	921.331	19.9822	1054.21
									20.0718	345.276	20.0816	207.588	20.0809	291.103	20.0816	109.258	20.0746	1007.02	20.0816	1043.56
									20.1711	369.769	20.1811	200.927	20.1803	281.601	20.1811	113.33	20.174	1026.86	20.1811	977.674
									20.2705	366.535	20.2805	176.258	20.2797	265.803	20.2805	105.856	20.2733	984.298	20.2805	897.519
									20.3699	375.993	20.3799	175.837	20.3791	271.698	20.3799	116.639	20.3727	958.988	20.3799	765.328
									20.4692	398.429	20.4793	172.453	20.4786	264.443	20.4793	109.196	20.4721	972.533	20.4793	728.998
									20.5686	402.248	20.5787	150.731	20.578	291.796	20.5787	112	20.5715	1075.84	20.5787	706.699
									20.668	409.301	20.6781	150.04	20.6774	272.215	20.6781	118.031	20.6709	1151.71	20.6781	701.74
									20.7673	387.509	20.7775	161.626	20.7768	277.327	20.7775	111.103	20.7702	1203.9	20.7775	727.344
									20.8667	378.092	20.877	156.109	20.8762	250.629	20.877	120.021	20.8696	1218.85	20.877	885.344
									20.9661	386.676	20.9764	146.996	20.9756	257.381	20.9764	117.835	20.969	1207.02	20.9764	948.376
									21.0654	390.541	21.0758	149.618	21.075	289.632	21.0758	111.443	21.0684	1136.73	21.0758	898.557
									21.1648	387.758	21.1752	146.936	21.1744	281.937	21.1752	115.526	21.1678	1147.78	21.1752	821.148
									21.2642	404.435	21.2746	134.842	21.2738	290.514	21.2746	111.67	21.2671	1227.08	21.2746	750.083
									21.3635	388.658	21.374	144.767	21.3733	275.174	21.374	113.402	21.3665	1262.87	21.374	735.884
									21.4629	355.35	21.4734	151.76	21.4727	316.445	21.4734	116.722	21.4659	1315.72	21.4734	714.655
									21.5623	346.685	21.5729	150.604	21.5721	305.657	21.5729	111.309	21.5653	1434.26	21.5729	747.12
									21.6616	373.077	21.6723	149.444	21.6715	336.411	21.6723	112.454	21.6647	1501.25	21.6723	775.18
									21.761	367.46	21.7717	143.921	21.7709	322.612	21.7717	109.732	21.764	1585.04	21.7717	812.055
									21.8604	356.21	21.8711	154.924	21.8703	308.015	21.8711	107.979	21.8634	1482.43	21.8711	896.604
									21.9597	383.704	21.9705	154.142	21.9697	307.667	21.9705	109.495	21.9628	1407.92	21.9705	927.028
									22.0591	387.877	22.0699	150.261	22.0691	334.363	22.0699	110.33	22.0622	1423.46	22.0699	976.991
									22.1584	364.121	22.1693	157.63	22.1685	336.202	22.1693	114.134	22.1616	1424.9	22.1693	1034.82
									22.2578	396.671	22.2687	159.649	22.2679	370.67	22.2687	116.093	22.2609	1411.56	22.2687	999.252
									22.3572	409.54	22.3682	168.398	22.3674	402.214	22.3682	108.247	22.3603	1339.29	22.3682	1071.17
									22.4565	373.611	22.4676	177.835	22.4668	389.708	22.4676	129.763	22.4597	1414.37	22.4676	1099.32
									22.5559	389.757	22.567	167.656	22.5662	356.629	22.567	125.732	22.5591	1401.97	22.567	1101.39
									22.6553	348.123	22.6664	180.798	22.6656	352.633	22.6664	111.546	22.6584	1415.86	22.6664	1099.95
									22.7546	349.926	22.7658	187.154	22.765	343.088	22.7658	117.65	22.7578	1319.43	22.7658	1085.42
									22.854	348.266	22.8652	181.727	22.8644	341.522	22.8652	129.32	22.8572	1232.66	22.8652	1050.24
									22.9534	353.697	22.9646	197.857	22.9638	329.457	22.9646	121.423	22.9566	1183.12	22.9646	1038.21
									23.0527	333.251	23.0641	179.868	23.0632	313.046	23.0641	112.402	23.056	1169.36	23.0641	1041.28
									23.1521	349.911	23.1635	174.118	23.1626	323.929	23.1635	113.062	23.1553	1160.02	23.1635	1093.12
									23.2515	357.72	23.2629	166.563	23.2621	316.411	23.2629	104	23.2547	1193.92	23.2629	1066.47
									23.3508	350.821	23.3623	173.454	23.3615	352.606	23.3623	110.536	23.3541	1152.66	23.3623	981.157
									23.4502	362.917	23.4617	168.579	23.4609	321.145	23.4617	107	23.4535	1069.87	23.4617	933.567
									23.5496	326.408	23.5611	186.052	23.5603	321.199	23.5611	103.35	23.5529	974.834	23.5611	903.883
									23.6489	318.374	23.6605	185.055	23.6597	318.947	23.6605	104.278	23.6522	894.567	23.6605	895.713
									23.7483	331	23.76	200.138	23.7591	297.2	23.76	107.484	23.7516	859.379	23.76	871.028
									23.8477	321.429	23.8594	205.5	23.8585	295.594	23.8594	107.155	23.851	855.446	23.8594	846.006
									23.947	309.514	23.9588	193.574	23.9579	289.488	23.9588	102.907	23.9504	872.621	23.9588	845.156
									24.0464	308.889	24.0582	191.164	24.0573	319.159	24.0582	104.454	24.0498	890.801	24.0582	793.156
									24.1458	328.47	24.1576	185.219	24.1567	317.955	24.1576	112.392	24.1491	931.284	24.1576	789.442
									24.2451	304.366	24.257	187.314	24.2562	307.056	24.257	107.186	24.2485	1026.36	24.257	819.788
									24.3445	331.147	24.3564	179.4	24.3556	319.46	24.3564	108.773	24.3479	1104.82	24.3564	882.914
									24.4438	332.556	24.4559	184.168	24.455	303.891	24.4559	108.567	24.4473	1086.25	24.4559	966.179
									24.5432	331.326	24.5553	164.882	24.5544	328.061	24.5553	111.113	24.5467	1112.33	24.5553	995.452
									24.6426	327.758	24.6547	161.69	24.6538	333.214	24.6547	107.67	24.646	1088.43	24.6547	1020.91
									24.7419	360.351	24.7541	184.51	24.7532	331.918	24.7541	106.897	24.7454	1106.58	24.7541	933.298
									24.8413	355.421	24.8535	181.497	24.8526	343.798	24.8535	107.928	24.8448	1115.84	24.8535	843.002
									24.9407	383.093	24.9529	175.853	24.952	314.535	24.9529	110.948	24.9442	1060.83	24.9529	804.85
									25.04	363.185	25.0523	157.285	25.0514	299.82	25.0523	122.557	25.0435	968.233	25.0523	726.689
									25.1394	383.161	25.1518	163.969	25.1509	312.801	25.1518	118.65	25.1429	848.08	25.1518	676.297
									25.2388	377.144	25.2512	175.488	25.2503	307.21	25.2512	125.856	25.2423	818.782	25.2512	650.22
									25.3381	347.455	25.3506	218.949	25.3497	295.082	25.3506	122.093	25.3417	834.975	25.3506	695.771
									25.4375	344.473	25.45	259.418	25.4491	318.488	25.45	136.598	25.4411	812.477	25.45	765.83
									25.5369	326.588	25.5494	291.155	25.5485	313.146	25.5494	132.124	25.5404	840.951	25.5494	793.994
									25.6362	378.033	25.6488	239.742	25.6479	332.817	25.6488	128.917	25.6398	827.747	25.6488	819.561
									25.7356	374.202	25.7482	224.517	25.7473	333.92	25.7482	124.155	25.7392	853.505	25.7482	756.203
									25.835	396.863	25.8477	192.84	25.8467	331.86	25.8477	118.959	25.8386	845.777	25.8477	684.726
									25.9343	357.678	25.9471	168.091	25.9461	337.973	25.9471	124.918	25.938	828.792	25.9471	599.214
									26.0337	390.809	26.0465	151.216	26.0455	315.428	26.0465	113.856	26.0373	921.27	26.0465	576.472
									26.1331	417.564	26.1459	132.663	26.145	333.934	26.1459	125.804	26.1367	1017.35	26.1459	585.601
									26.2324	414.714	26.2453	147.48	26.2444	333.662	26.2453	129.691	26.2361	1103.9	26.2453	597.351
									26.3318	412.471	26.3447	156.73	26.3438	296.697	26.3447	133.629	26.3355	1180.9	26.3447	651.104
									26.4312	386.344	26.4441	160.668	26.4432	308	26.4441	126.093	26.4349	1277.46	26.4441	658.09
									26.5305	347.435	26.5436	156.861	26.5426	317.032	26.5436	121.289	26.5342	1348.98	26.5436	684.31
									26.6299	332.316	26.643	165.648	26.642	328.509	26.643	115.866	26.6336	1255.03	26.643	686.095
									26.7292	322.833	26.7424	184.986	26.7414	319.673	26.7424	114.361	26.733	1164.94	26.7424	769.875
									26.8286	315.674	26.8418	185.547	26.8408	303.251	26.8418	112.948	26.8324	1052.38	26.8418	776.863
									26.928	329.408	26.9412	203.731	26.9402	316.236	26.9412	111.186	26.9318	977.818	26.9412	708.891
									27.0273	338.434	27.0406	203.333	27.0397	325.031	27.0406	113.237	27.0311	988.959	27.0406	604.385
									27.1267	327.041	27.14	181.02	27.1391	357.911	27.14	112.557	27.1305	986.946	27.14	578.208
									27.2261	325.163	27.2395	175.774	27.2385	339.68	27.2395	106.216	27.2299	976.372	27.2395	533.815
									27.3254	340.376	27.3389	182.083	27.3379	316.843	27.3389	107.484	27.3293	977.378	27.3389	498.502
									27.4248	336.691	27.4383	186.955	27.4373	306.8	27.4383	103.856	27.4286	1016.79	27.4383	532.5
									27.5242	318.728	27.5377	195.859	27.5367	291.633	27.5377	114.402	27.528	1089.23	27.5377	516.478
									27.6235	328.7	27.6371	240.773	27.6361	307.956	27.6371	108.196	27.6274	1032.37	27.6371	507.966
									27.7229	314.296	27.7365	259.533	27.7355	318.196	27.7365	105.082	27.7268	1083.6	27.7365	485.887
									27.8223	316.369	27.8359	224.278	27.8349	324.537	27.8359	107.299	27.8262	1161.54	27.8359	532.226
									27.9216	322.372	27.9354	198.678	27.9343	312.594	27.9354	103.237	27.9255	1135.08	27.9354	630.99
									28.021	303.02	28.0348	180.288	28.0338	340.427	28.0348	108.392	28.0249	1114.16	28.0348	723.56
									28.1204	314.245	28.1342	150.193	28.1332	313.603	28.1342	110.763	28.1243	989.615	28.1342	847.167
									28.2197	301.767	28.2336	127.328	28.2326	284.149	28.2336	104	28.2237	930.209	28.2336	822.507
									28.3191	325.498	28.333	148.695	28.332	296.714	28.333	113.701	28.3231	913.795	28.333	765.054
									28.4185	329.458	28.4324	146.374	28.4314	314.664	28.4324	115	28.4224	980.075	28.4324	759.294
									28.5178	323.684	28.5318	169.331	28.5308	319.878	28.5318	115.99	28.5218	1165.8	28.5318	769.314
									28.6172	327.997	28.6313	177.24	28.6302	336.641	28.6313	109.722	28.6212	1286.18	28.6313	821.865
									28.7166	347.741	28.7307	214.401	28.7296	373.263	28.7307	123.887	28.7206	1374.87	28.7307	885.788
									28.8159	343.695	28.8301	226.934	28.829	344.189	28.8301	124.814	28.82	1439.78	28.8301	868.957
									28.9153	326.611	28.9295	226.82	28.9285	380.817	28.9295	117	28.9193	1449.51	28.9295	799.074
									29.0146	342.274	29.0289	240.81	29.0279	398.274	29.0289	129.216	29.0187	1444.52	29.0289	766.465
									29.114	330.224	29.1283	235.591	29.1273	356.105	29.1283	131.247	29.1181	1524.57	29.1283	663.067
									29.2134	299.023	29.2277	186.771	29.2267	340.903	29.2277	126.67	29.2175	1670.82	29.2277	632.879
									29.3127	342.354	29.3271	171.154	29.3261	349.292	29.3271	127.598	29.3169	1682.75	29.3271	572.219
									29.4121	353.038	29.4266	169.942	29.4255	336.881	29.4266	135.381	29.4162	1697.72	29.4266	579.578
									29.5115	330.403	29.526	175.526	29.5249	345.123	29.526	144.516	29.5156	1663.01	29.526	583.226
									29.6108	328.346	29.6254	177.343	29.6243	359.613	29.6254	136.701	29.615	1692.53	29.6254	575.589
									29.7102	369.92	29.7248	212.251	29.7237	347.385	29.7248	121.216	29.7144	2003.15	29.7248	540.352
									29.8096	346.118	29.8242	215.812	29.8231	371.244	29.8242	119.33	29.8137	2354.13	29.8242	556.459
									29.9089	363.329	29.9236	210.601	29.9226	354.925	29.9236	122.66	29.9131	2571.69	29.9236	620.313
									30.0083	339.926	30.023	239.423	30.022	370.979	30.023	126.959	30.0125	2620.84	30.023	723.801
									30.1077	315.574	30.1225	234.267	30.1214	389.074	30.1225	115.907	30.1119	2441.03	30.1225	860.56
									30.207	352.948	30.2219	239.891	30.2208	375.041	30.2219	126.196	30.2113	2187.88	30.2219	934.004
									30.3064	339.472	30.3213	203.727	30.3202	371.186	30.3213	144.804	30.3106	2041.61	30.3213	995.836
									30.4058	337.918	30.4207	182.176	30.4196	400.457	30.4207	140.856	30.41	2082.5	30.4207	1027.59
									30.5051	333.172	30.5201	221.832	30.519	421.665	30.5201	130.484	30.5094	1855.25	30.5201	994.081
									30.6045	302.916	30.6195	216.239	30.6184	439.898	30.6195	131.216	30.6088	1785.49	30.6195	926.827
									30.7039	318.645	30.7189	203.217	30.7178	462.586	30.7189	132.216	30.7082	1889.42	30.7189	938.802
									30.8032	317.464	30.8184	182.378	30.8172	487.28	30.8184	132.165	30.8075	2107.75	30.8184	920.437
									30.9026	304.869	30.9178	186.078	30.9167	502.793	30.9178	146.711	30.9069	2381.84	30.9178	1008.63
									31.002	330.559	31.0172	161.88	31.0161	474.147	31.0172	124.454	31.0063	2522.5	31.0172	1051.1
									31.1013	363.25	31.1166	157.661	31.1155	511.125	31.1166	129.845	31.1057	2625.66	31.1166	1065.07
									31.2007	351.262	31.216	142.215	31.2149	485.792	31.216	114.928	31.2051	2613.99	31.216	1112.98
									31.3	325.207	31.3154	142.641	31.3143	485.676	31.3154	122.67	31.3044	2507.9	31.3154	1099.94
									31.3994	292.044	31.4148	143.332	31.4137	546.663	31.4148	121.907	31.4038	2394.51	31.4148	1069.87
									31.4988	298.512	31.5143	152.819	31.5131	658.419	31.5143	128.959	31.5032	2205.47	31.5143	1045.33
									31.5981	307.082	31.6137	153.367	31.6125	771.485	31.6137	117.969	31.6026	1987.1	31.6137	999.464
									31.6975	351.142	31.7131	132.429	31.7119	930.482	31.7131	135.536	31.702	1684.2	31.7131	898.886
									31.7969	319.69	31.8125	154.667	31.8114	862.547	31.8125	143.526	31.8013	1704.98	31.8125	867.949
									31.8962	335.719	31.9119	162.815	31.9108	930.017	31.9119	144.361	31.9007	1708.25	31.9119	866.077
									31.9956	326.915	32.0113	158.048	32.0102	1021.42	32.0113	145.619	32.0001	1788.62	32.0113	943.94
									32.095	332.407	32.1107	172.482	32.1096	1129.49	32.1107	151.062	32.0995	1946.71	32.1107	1000.97
									32.1943	339.65	32.2102	173.635	32.209	1199.59	32.2102	169.32	32.1988	2103.79	32.2102	1117.34
									32.2937	353.669	32.3096	167.172	32.3084	1139.21	32.3096	146.072	32.2982	2169.93	32.3096	1235.81
									32.3931	368.374	32.409	159.807	32.4078	1139.76	32.409	168.773	32.3976	2230.46	32.409	1369.24
									32.4924	333.159	32.5084	152.81	32.5072	1098.28	32.5084	171.619	32.497	2303.5	32.5084	1475.69
									32.5918	351.229	32.6078	158.853	32.6066	1083.6	32.6078	155.711	32.5964	2371.81	32.6078	1513.63
									32.6912	366.089	32.7072	156.266	32.7061	1064.3	32.7072	170.041	32.6957	2394.95	32.7072	1557.73
									32.7905	398.958	32.8066	151.109	32.8055	1112.06	32.8066	157.144	32.7951	2403.28	32.8066	1618.59
									32.8899	393.193	32.9061	155.807	32.9049	1103.47	32.9061	168.258	32.8945	2498.16	32.9061	1586.15
									32.9893	392.908	33.0055	139.296	33.0043	1132.46	33.0055	156.268	32.9939	2551.4	33.0055	1572.41
									33.0886	427.311	33.1049	140.927	33.1037	1147.41	33.1049	156.216	33.0933	2507.8	33.1049	1428.23
									33.188	418.024	33.2043	142.371	33.2031	1139.76	33.2043	165.361	33.1926	2357.47	33.2043	1304.48
									33.2874	400.661	33.3037	142.392	33.3025	1130.66	33.3037	152.443	33.292	2153.18	33.3037	1208.58
									33.3867	419.886	33.4031	140.42	33.4019	1101.62	33.4031	152.041	33.3914	1971.04	33.4031	1137.11
									33.4861	431.997	33.5025	147.132	33.5013	1105.33	33.5025	155.237	33.4908	1728.96	33.5025	1094
									33.5854	435.256	33.602	144.317	33.6007	1128.93	33.602	130.196	33.5902	1590.03	33.602	1138.16
									33.6848	439.379	33.7014	136.438	33.7002	1142.64	33.7014	139.299	33.6895	1682.38	33.7014	1184.64
									33.7842	472.603	33.8008	146.611	33.7996	1176.68	33.8008	129.433	33.7889	1788.28	33.8008	1200.27
									33.8835	489.856	33.9002	144.428	33.899	1263.27	33.9002	130	33.8883	1932.04	33.9002	1207.32
									33.9829	527.179	33.9996	136.27	33.9984	1298.63	33.9996	134.464	33.9877	2026.03	33.9996	1148.68
									34.0823	559.866	34.099	127.842	34.0978	1327.72	34.099	128.216	34.0871	2154.99	34.099	1095.68
									34.1816	579.054	34.1984	131.467	34.1972	1117.22	34.1984	124	34.1864	2431.34	34.1984	995.933
									34.281	644.562	34.2979	146.664	34.2966	1037.52	34.2979	124.32	34.2858	2585.43	34.2979	978.628
									34.3804	711.499	34.3973	130.888	34.396	921.413	34.3973	123.588	34.3852	2743.69	34.3973	1054.41
									34.4797	811.366	34.4967	143.958	34.4954	920.252	34.4967	124.144	34.4846	2595.03	34.4967	1162.6
									34.5791	970.384	34.5961	171.917	34.5948	1074.78	34.5961	121.948	34.5839	2456.37	34.5961	1230.92
									34.6785	1050.16	34.6955	165.745	34.6943	1044.4	34.6955	118.763	34.6833	2332.44	34.6955	1275.94
									34.7778	1024.61	34.7949	177.566	34.7937	1081.03	34.7949	123.227	34.7827	2243.58	34.7949	1244.63
									34.8772	984.161	34.8943	200.994	34.8931	1075.27	34.8943	116.134	34.8821	2294.12	34.8943	1195.71
									34.9766	841.829	34.9938	175.253	34.9925	1081.65	34.9938	150.66	34.9815	2439.8	34.9938	1222.73
									35.0759	701.714	35.0932	164.662	35.0919	1132.5	35.0932	145.917	35.0808	2503.64	35.0932	1310.56
									35.1753	655.198	35.1926	136.032	35.1913	1126.03	35.1926	145.794	35.1802	2351.68	35.1926	1441.04
									35.2747	627.365	35.292	149.8	35.2907	1072.26	35.292	137.062	35.2796	2199.27	35.292	1497.62
									35.374	615.484	35.3914	139.108	35.3901	1033.5	35.3914	130.392	35.379	2309.49	35.3914	1547.49
									35.4734	671.239	35.4908	133.677	35.4895	982.03	35.4908	116.196	35.4784	2493.58	35.4908	1441.34
									35.5728	702.269	35.5902	127.929	35.589	972.516	35.5902	125.732	35.5777	2725.22	35.5902	1277.02
									35.6721	718	35.6896	128.093	35.6884	990.073	35.6896	130.371	35.6771	2829.78	35.6896	1110.53
									35.7715	743.873	35.7891	150.5	35.7878	1008.99	35.7891	128.134	35.7765	3117.04	35.7891	945.424
									35.8708	760.23	35.8885	139.687	35.8872	1100.47	35.8885	123.67	35.8759	3344.23	35.8885	781.137
									35.9702	761.422	35.9879	140.002	35.9866	1117.55	35.9879	120.454	35.9753	3325.39	35.9879	692.272
									36.0696	784.162	36.0873	150.603	36.086	1107.28	36.0873	124.32	36.0746	3081.81	36.0873	606.309
									36.1689	761.786	36.1867	142.121	36.1854	1079.46	36.1867	125.65	36.174	3161.52	36.1867	509.092
									36.2683	750.245	36.2861	154.432	36.2848	1088.49	36.2861	126.938	36.2734	3126.35	36.2861	585.687
									36.3677	699.878	36.3855	143.911	36.3842	963.24	36.3855	129.165	36.3728	3003.96	36.3855	619.534
									36.467	666.046	36.485	150.04	36.4836	876.378	36.485	121.546	36.4721	2988.91	36.485	686.171
									36.5664	696.435	36.5844	140.889	36.5831	846.537	36.5844	123.763	36.5715	2840.05	36.5844	802.754
									36.6658	677.597	36.6838	150.215	36.6825	908.743	36.6838	123.825	36.6709	2768.95	36.6838	826.625
									36.7651	743.496	36.7832	141.682	36.7819	971.574	36.7832	120.443	36.7703	2891.56	36.7832	856.899
									36.8645	752.185	36.8826	133.176	36.8813	1062.49	36.8826	112.103	36.8697	2772.49	36.8826	789.373
									36.9639	754.76	36.982	141.977	36.9807	1079.39	36.982	120.443	36.969	2495.54	36.982	706.612
									37.0632	762.752	37.0814	138.161	37.0801	1098.03	37.0814	115.103	37.0684	2265.5	37.0814	621.185
									37.1626	749.988	37.1809	141.606	37.1795	1085.83	37.1809	111.062	37.1678	2071.82	37.1809	590.165
									37.262	726.214	37.2803	143.777	37.2789	1072.65	37.2803	111.629	37.2672	1857.25	37.2803	564.323
									37.3613	677.933	37.3797	164.271	37.3783	998.807	37.3797	112.113	37.3666	1770.78	37.3797	537.777
									37.4607	652.535	37.4791	169.487	37.4778	954.875	37.4791	103.34	37.4659	1789.44	37.4791	523.442
									37.5601	652.509	37.5785	151.556	37.5772	913.471	37.5785	109.216	37.5653	1986.86	37.5785	533.358
									37.6594	644.602	37.6779	161.448	37.6766	860.33	37.6779	106.227	37.6647	2109.7	37.6779	472.758
									37.7588	623.946	37.7773	152.458	37.776	827.878	37.7773	112.021	37.7641	2417.38	37.7773	502.491
									37.8582	656.604	37.8768	152.476	37.8754	817.445	37.8768	110.216	37.8635	2410.86	37.8768	537.563
									37.9575	672.929	37.9762	141.79	37.9748	870.825	37.9762	108.072	37.9628	2190.14	37.9762	612.416
									38.0569	687.199	38.0756	136.532	38.0742	931.296	38.0756	105.381	38.0622	1920.48	38.0756	728.631
									38.1562	699.854	38.175	145.44	38.1736	1004.63	38.175	109.887	38.1616	1666.57	38.175	689.24
									38.2556	696.365	38.2744	143.573	38.273	1143.13	38.2744	107.186	38.261	1628.1	38.2744	649.795
									38.355	706.375	38.3738	149.511	38.3724	1262.11	38.3738	100.247	38.3604	1722.79	38.3738	622.734
									38.4543	670.293	38.4732	134.959	38.4719	1375.09	38.4732	103.216	38.4597	1882.88	38.4732	606.719
									38.5537	663.938	38.5727	148.378	38.5713	1451.12	38.5727	110	38.5591	1988	38.5727	645.552
									38.6531	728.965	38.6721	151.285	38.6707	1417.53			38.6585	1927.97	38.6721	737.957
									38.7524	778.51	38.7715	143.844	38.7701	1345.17			38.7579	1811.99	38.7715	776
									38.8518	839.339	38.8709	133.087	38.8695	1155			38.8573	1658.8	38.8709	888.664
									38.9512	866.05	38.9703	135.867	38.9689	991.086			38.9566	1740.99	38.9703	910.473
									39.0505	950.465	39.0697	138.992	39.0683	931.316			39.056	1760.84	39.0697	915.129
									39.1499	898.832	39.1691	134.811	39.1677	893.508			39.1554	1778.41	39.1691	847.658
									39.2493	853.431	39.2686	119.224	39.2671	797.497			39.2548	1772.34	39.2686	772.808
									39.3486	819.997	39.368	135.952	39.3666	788.111			39.3541	1720.16	39.368	686.966
									39.448	816.108	39.4674	128.437	39.466	778.266			39.4535	1655.95	39.4674	603.697
									39.5474	825.318	39.5668	152.48	39.5654	782.188			39.5529	1570.07	39.5668	509.113
									39.6467	810.978	39.6662	147.13	39.6648	790			39.6523	1486.68	39.6662	515.767
									39.7461	773.454	39.7656	152.444					39.7517	1415.79	39.7656	472.061
									39.8455	778.615	39.865	161.131					39.851	1442.97	39.865	462.775
									39.9448	758.763	39.9645	153.787					39.9504	1472.9	39.9645	430.583
									40.0442	736.96	40.0639	156.885					40.0498	1384.07	40.0639	399.457
									40.1436	858.725	40.1633	145.232					40.1492	1303.09	40.1633	376.64
									40.2429	964.705	40.2627	139.18					40.2486	1314.29	40.2627	340.794
									40.3423	961.094	40.3621	133.212					40.3479	1191.9	40.3621	305.728
									40.4417	938.269	40.4615	131.937					40.4473	1114.88	40.4615	280.778
									40.541	859.802	40.5609	127.54					40.5467	1035.68	40.5609	259.236
									40.6404	852.433	40.6604	131.937					40.6461	890.553	40.6604	290.651
									40.7397	770.521	40.7598	126.269					40.7455	747.357	40.7598	273.251
									40.8391	809.041	40.8592	150.064					40.8448	712.314	40.8592	266.844
									40.9385	788.582	40.9586	137.012					40.9442	742.772	40.9586	265.724
									41.0378	761.651	41.058	127.71					41.0436	898.154	41.058	314.047
									41.1372	800.146	41.1574	128.968					41.143	1033.37	41.1574	317.616
									41.2366	787.239	41.2568	126.955					41.2423	1199.1	41.2568	315.421
									41.3359	735.538	41.3563	126.982					41.3417	1234.67	41.3563	342.207
									41.4353	668.14	41.4557	133.134					41.4411	1234.23	41.4557	332.104
									41.5347	714.62	41.5551	126.488					41.5405	1302.07	41.5551	342.817
									41.634	701.53	41.6545	126.271					41.6399	1217.74	41.6545	389.797
									41.7334	766.476	41.7539	134.438					41.7392	1144.87	41.7539	406.186
									41.8328	798.835	41.8533	136.335					41.8386	1119.44	41.8533	437.723
									41.9321	870.168	41.9527	140.006					41.938	1204.3	41.9527	482.69
									42.0315	838.387	42.0521	133.969					42.0374	1355.47	42.0521	533.761
									42.1309	778.685	42.1516	125.251					42.1368	1531.58	42.1516	676.47
									42.2302	768.768	42.251	128.168					42.2361	1574.26	42.251	747.6
									42.3296	691.44	42.3504	134.522					42.3355	1402.61	42.3504	805.016
									42.429	643.295	42.4498	141.308					42.4349	1248.47	42.4498	820.359
									42.5283	681.868	42.5492	137.753					42.5343	1209.41	42.5492	644.686
									42.6277	707.032	42.6486	139.436					42.6337	1208.19	42.6486	497.882
									42.7271	718.607	42.748	144.8					42.733	1326.14	42.748	375.525
									42.8264	740.24	42.8475	135.605					42.8324	1310.2	42.8475	306.369
									42.9258	740.931	42.9469	131.98					42.9318	1306.39	42.9469	296.785
									43.0251	681.572	43.0463	135.23					43.0312	1210.61	43.0463	325.909
									43.1245	623.007	43.1457	134.914					43.1306	1115.09	43.1457	330.911
									43.2239	589.903	43.2451	140.488					43.2299	1240.85	43.2451	342.055
									43.3232	694.276	43.3445	135.391					43.3293	1228	43.3445	358.163
									43.4226	720.557	43.4439	131.988							43.4439	348.331
									43.522	710.125	43.5434	134.986							43.5434	329.07
									43.6213	835.718	43.6428	141.124							43.6428	345.007
									43.7207	885.432	43.7422	134.194							43.7422	345.338
									43.8201	887.86	43.8416	130.917							43.8416	352.672
									43.9194	849.586	43.941	133.197							43.941	413.332
									44.0188	835.426	44.0404	131.867							44.0404	495.871
									44.1182	873.087	44.1398	129.033							44.1398	565.478
									44.2175	895.817	44.2393	129.776							44.2393	610.769
									44.3169	969.119	44.3387	130.577							44.3387	541.871
									44.4163	1046.92	44.4381	138.882							44.4381	538.553
									44.5156	1120.95	44.5375	139.28							44.5375	553.856
									44.615	1135.48	44.6369	139.993							44.6369	608.257
									44.7144	1101.05	44.7363	132.75							44.7363	651.118
									44.8137	1033.59	44.8357	136.211							44.8357	638.888
									44.9131	972.377	44.9352	162.022							44.9352	596.241
									45.0125	1001.82	45.0346	152.464							45.0346	500.86
									45.1118	997.76	45.134	151.384							45.134	390.068
									45.2112	1069.09	45.2334	144.312							45.2334	339.438
									45.3105	1059.42	45.3328	141.27							45.3328	373.581
									45.4099	1111.42	45.4322	151.02							45.4322	503.186
									45.5093	1181.54	45.5316	133.682							45.5316	613.711
									45.6086	1241.3	45.6311	122.375							45.6311	715.477
									45.708	1237.38	45.7305	129.146							45.7305	668.759
									45.8074	1315.42	45.8299	140.88							45.8299	623.576
									45.9067	1375.87	45.9293	136.395							45.9293	565.986
									46.0061	1299.87	46.0287	136.1							46.0287	487.232
									46.1055	1162.58	46.1281	133.707							46.1281	448.973
									46.2048	1138.23	46.2275	132.031							46.2275	469.187
									46.3042	1147.49	46.327	129.184							46.327	505.28
									46.4036	1170.14	46.4264	124.266							46.4264	548.502
									46.5029	1324.87	46.5258	130.053							46.5258	559.492
									46.6023	1383.55	46.6252	126.468							46.6252	593.945
									46.7017	1375.37	46.7246	135.78							46.7246	559.656
									46.801	1255.4	46.824	132.785							46.824	591.475
									46.9004	1181.39	46.9234	163.869							46.9234	653.823
									46.9998	1171.04	47.0229	193.587							47.0229	641.793
									47.0991	1196.88	47.1223	228.948							47.1223	814.026
									47.1985	1164.83	47.2217	235.563							47.2217	852.285
									47.2979	1216.21	47.3211	193.181							47.3211	827
									47.3972	1303.59	47.4205	178.952							47.4205	738.045
									47.4966	1411	47.5199	175.819							47.5199	716.699
											47.6193	166.486							47.6193	646.613
											47.7188	151							47.7188	596.49
																			47.8182	565.237
																			47.9176	488.779
																			48.017	410.126
																			48.1164	394.981
																			48.2158	431.911
																			48.3152	513.566
																			48.4146	528.583
																			48.5141	620.327
																			48.6135	626.014
																			48.7129	662.703
																			48.8123	637.485
																			48.9117	738.417
																			49.0111	728.349
																			49.1105	674.959
																			49.21	532.64
																			49.3094	399.122
																			49.4088	434.997
																			49.5082	466.406
																			49.6076	550.67
																			49.707	658.397
																			49.8064	739.711
																			49.9059	757.321
																			50.0053	742.135
																			50.1047	713.979
																			50.2041	700
