# Supplementary material for: Precise immunofluorescence canceling for highly multiplexed imaging to capture specific cell states
Source: Nat Commun. 2024 May 8;15:3657. doi: 10.1038/s41467-024-47989-9 (PMC11078938; doi:10.1038/s41467-024-47989-9)
Supplement: Supplementary file 6 — Source data [file 41467_2024_47989_MOESM6_ESM.zip › SourceData/Source_Data_Fig.5.xlsx]

## Sheet: Sheet1
Figure 5b
PBS	TCEP	H2O2	Urea/GC
8.99204	7.85847	7.26168	5.37672
10.5487	7.74473	4.65173	3.54582
9.75459	8.29352	4.74407	5.35671
Dunnett's multiple comparisons test	Summary	Adjusted P Value
TCEP vs. PBS	ns	0.1354
TCEP vs. H2O2	*	0.0444
TCEP vs. Urea/GC	*	0.011
