# Supplementary material for: Precise immunofluorescence canceling for highly multiplexed imaging to capture specific cell states
Source: Nat Commun. 2024 May 8;15:3657. doi: 10.1038/s41467-024-47989-9 (PMC11078938; doi:10.1038/s41467-024-47989-9)
Supplement: Supplementary file 6 — Source data [file 41467_2024_47989_MOESM6_ESM.zip › SourceData/Source_Data_Supp_Fig.4.xlsx]

## Sheet: Sheet1
Supplementary Figure 4e
Rep1	Rep2
1531	1520
