# Supplementary material for: Precise immunofluorescence canceling for highly multiplexed imaging to capture specific cell states
Source: Nat Commun. 2024 May 8;15:3657. doi: 10.1038/s41467-024-47989-9 (PMC11078938; doi:10.1038/s41467-024-47989-9)
Supplement: Supplementary file 6 — Source data [file 41467_2024_47989_MOESM6_ESM.zip › SourceData/Source_Data_Supp_Fig.8.xlsx]

## Sheet: Sheet1
Supplementary Figure 8a
	PBS		TCEP		H2O2		Urea/GC
Erasing	0	50	0	50	0	50	0	50
	12256	6378	11712	10620	11255	4187	11139	1015
	11466	7401	12074	10385	12214	4818	10260	1216
	13965	4014	12331	11623	13107	3374	12988	1014
