# Supplementary material for: Precise immunofluorescence canceling for highly multiplexed imaging to capture specific cell states
Source: Nat Commun. 2024 May 8;15:3657. doi: 10.1038/s41467-024-47989-9 (PMC11078938; doi:10.1038/s41467-024-47989-9)
Supplement: Supplementary file 6 — Source data [file 41467_2024_47989_MOESM6_ESM.zip › SourceData/Source_Data_Fig.3.xlsx]

## Sheet: Sheet1
Figure 3e
# of Abs	# of Attempts	day0	day3	day6	value = avg.silhouette coefficient
25	1	0.0404402	0.116016	0.135292
25	2	0.0823445	0.154137	0.127896
25	3	0.0394645	0.146425	0.155239
25	4	0.0651356	0.165271	0.137771
25	5	0.0279362	0.174464	0.138154
25	6	0.0574462	0.156579	0.174467
25	7	0.100209	0.202012	0.149102
25	8	0.0346371	0.169426	0.163474
25	9	0.0690899	0.112228	0.0494743
25	10	0.000443512	0.120364	0.189364
25	11	0.0702661	0.143325	0.164523
25	12	0.0968586	0.0967732	0.149812
25	13	0.0576288	0.0646027	0.163459
25	14	-0.0120038	0.157399	0.204057
25	15	0.0813399	0.197572	0.186875
25	16	0.0613486	0.128581	0.101004
25	17	0.0711092	0.165529	0.152002
25	18	0.102121	0.159841	0.124908
25	19	0.0578288	0.139738	0.08358
25	20	0.0204563	0.132683	0.129724
25	21	0.0616591	0.148731	0.219561
25	22	0.0327247	0.161765	0.114334
25	23	0.0946153	0.11731	0.131572
25	24	0.0216714	0.124908	0.254879
25	25	0.0526246	0.152176	0.195169
25	26	0.0219606	0.155273	0.104171
25	27	0.0232219	0.165288	0.128162
25	28	0.064513	0.150704	0.184284
25	29	0.0842689	0.157592	0.180919
25	30	0.0454425	0.140958	0.174809
25	31	0.0999831	0.126391	0.134277
25	32	0.069594	0.168023	0.182863
25	33	0.0619971	0.172996	0.163789
25	34	0.0478494	0.0908566	0.0788826
25	35	0.072584	0.109295	0.18338
25	36	0.0750339	0.095756	0.142483
25	37	0.0119066	0.114801	0.157691
25	38	0.0522958	0.0707491	0.134156
25	39	0.0436711	0.109741	0.0726351
25	40	0.0695604	0.161102	0.14112
25	41	0.0738892	0.183629	0.140601
25	42	0.0447978	0.132786	0.156269
25	43	0.0343896	0.113769	0.164446
25	44	0.077341	0.139516	0.143092
25	45	0.0552752	0.173572	0.121764
25	46	0.0585433	0.180331	0.11955
25	47	0.0282466	0.15776	0.159651
25	48	0.0506806	0.167883	0.137934
25	49	0.0954864	0.150997	0.149028
25	50	0.0481004	0.119368	0.138996
25	51	0.0522059	0.184945	0.228313
25	52	0.0132402	0.120239	0.173778
25	53	0.0223094	0.22121	0.21581
25	54	0.0489987	0.129421	0.110046
25	55	0.0803304	0.182538	0.111272
25	56	-0.00404559	0.167488	0.242514
25	57	0.0534607	0.222509	0.171893
25	58	0.0125586	0.132429	0.153202
25	59	0.0284756	0.160268	0.106772
25	60	0.0533003	0.152362	0.206274
25	61	0.0179334	0.172418	0.0915721
25	62	0.090097	0.130768	0.119931
25	63	0.0366747	0.165098	0.114014
25	64	0.0345127	0.112255	0.116834
25	65	0.0710141	0.147719	0.135362
25	66	0.126528	0.230161	0.168367
25	67	0.0353546	0.135008	0.0604155
25	68	0.0723234	0.117299	0.155476
25	69	-0.0160177	0.11133	0.111998
25	70	0.0208736	0.127007	0.124181
25	71	0.122266	0.197685	0.210685
25	72	0.0730546	0.167878	0.193556
25	73	0.0306895	0.105194	0.1139
25	74	0.0763895	0.117531	0.130273
25	75	0.0622266	0.143727	0.187396
25	76	0.0491928	0.166046	0.121803
25	77	0.0739842	0.0777936	0.0792005
25	78	0.014727	0.154155	0.173796
25	79	0.0935088	0.15429	0.128528
25	80	0.0932221	0.178375	0.153085
25	81	0.01945	0.14126	0.160342
25	82	0.0361968	0.138476	0.124133
25	83	0.0437745	0.148089	0.131337
25	84	0.0379879	0.106223	0.227814
25	85	0.0834108	0.168257	0.149715
25	86	0.0728618	0.147298	0.155159
25	87	0.104932	0.206707	0.166346
25	88	0.0535234	0.16016	0.202336
25	89	0.0782824	0.199676	0.210136
25	90	0.0661762	0.189369	0.169065
25	91	0.0493152	0.146294	0.173556
25	92	0.0348347	0.122126	0.129539
25	93	0.0690272	0.191327	0.179607
25	94	0.0698246	0.140809	0.182208
25	95	0.0767458	0.157389	0.129268
25	96	0.0864017	0.212571	0.118557
25	97	0.0321382	0.175113	0.235928
25	98	0.0352682	0.159556	0.19336
25	99	0.0633573	0.144495	0.0937744
25	100	0.0219765	0.123573	0.186856
50	1	0.107552	0.222717	0.225272
50	2	0.0661359	0.153593	0.17336
50	3	0.0415236	0.168157	0.196052
50	4	0.111777	0.186895	0.209589
50	5	0.0524691	0.172625	0.205338
50	6	0.0756443	0.171666	0.187666
50	7	0.0829871	0.194806	0.225799
50	8	0.0619967	0.18923	0.150663
50	9	0.0896586	0.205693	0.211416
50	10	0.0545292	0.197387	0.210284
50	11	0.0799045	0.170861	0.232302
50	12	0.0921435	0.172048	0.150944
50	13	0.0488684	0.144287	0.180383
50	14	0.017681	0.150306	0.223226
50	15	0.0744582	0.186534	0.203425
50	16	0.0813464	0.150958	0.198671
50	17	0.07758	0.183671	0.202618
50	18	0.0884891	0.1969	0.186116
50	19	0.0701416	0.166543	0.181973
50	20	0.0561405	0.178718	0.211357
50	21	0.0667444	0.169749	0.202166
50	22	0.0705893	0.217083	0.249786
50	23	0.0897869	0.204406	0.176241
50	24	0.0623806	0.15511	0.249794
50	25	0.0452536	0.144402	0.194345
50	26	0.0672767	0.162857	0.218868
50	27	0.0675299	0.205909	0.223326
50	28	0.105155	0.197359	0.213227
50	29	0.0869138	0.181068	0.257379
50	30	0.0351057	0.162944	0.224904
50	31	0.0864651	0.18325	0.223739
50	32	0.0602157	0.163181	0.217568
50	33	0.0682555	0.179106	0.184084
50	34	0.0932586	0.187999	0.163435
50	35	0.0824379	0.138419	0.171949
50	36	0.101283	0.140227	0.163381
50	37	0.074956	0.163322	0.212836
50	38	0.0824531	0.193022	0.184361
50	39	0.0597401	0.109835	0.11407
50	40	0.0819653	0.155811	0.180425
50	41	0.0542736	0.194585	0.229862
50	42	0.0540347	0.147551	0.199421
50	43	0.0472921	0.150722	0.137338
50	44	0.0759022	0.185143	0.222483
50	45	0.071241	0.191116	0.159097
50	46	0.0774657	0.116273	0.137546
50	47	0.0867365	0.197202	0.197057
50	48	0.0987906	0.198336	0.181296
50	49	0.112012	0.134614	0.197313
50	50	0.0738295	0.15878	0.187474
50	51	0.0820053	0.179378	0.208024
50	52	0.0449047	0.157258	0.215769
50	53	0.0433261	0.204277	0.251395
50	54	0.0551853	0.171716	0.191715
50	55	0.0848637	0.198657	0.202324
50	56	0.0287105	0.163251	0.193294
50	57	0.0826634	0.19314	0.201882
50	58	0.0796985	0.17968	0.169511
50	59	0.0617524	0.188424	0.213392
50	60	0.0474307	0.175688	0.202461
50	61	0.0767414	0.158644	0.223644
50	62	0.120546	0.145986	0.170622
50	63	0.0796124	0.184727	0.2011
50	64	0.0550179	0.132297	0.177941
50	65	0.0466813	0.156537	0.182741
50	66	0.0764491	0.213095	0.178892
50	67	0.0900467	0.165503	0.164613
50	68	0.0998521	0.186858	0.233906
50	69	0.00559212	0.137495	0.197006
50	70	0.0236507	0.157767	0.206409
50	71	0.105626	0.196681	0.230042
50	72	0.0373333	0.17586	0.186085
50	73	0.047747	0.151672	0.162637
50	74	0.0499844	0.161592	0.155054
50	75	0.0741988	0.182747	0.193209
50	76	0.070315	0.186461	0.188115
50	77	0.0786001	0.104022	0.151926
50	78	0.0913951	0.197401	0.221171
50	79	0.0642674	0.161901	0.177007
50	80	0.0924442	0.182086	0.186402
50	81	0.0707054	0.166531	0.192641
50	82	0.096198	0.166698	0.202134
50	83	0.0748619	0.2015	0.208528
50	84	0.0990007	0.201929	0.267427
50	85	0.102614	0.209806	0.181135
50	86	0.0885151	0.170219	0.18435
50	87	0.100774	0.22294	0.235304
50	88	0.0678098	0.206374	0.245284
50	89	0.0795735	0.227049	0.270919
50	90	0.0686141	0.181919	0.19963
50	91	0.0650298	0.151034	0.231045
50	92	0.0630479	0.167577	0.156132
50	93	0.0654923	0.178843	0.200904
50	94	0.067546	0.166611	0.226106
50	95	0.0737416	0.149496	0.204812
50	96	0.0828027	0.211832	0.192833
50	97	0.0405801	0.171946	0.246047
50	98	0.0369006	0.160436	0.199079
50	99	0.077808	0.193736	0.167922
50	100	0.0602316	0.136595	0.19955
100	1	0.107843	0.212634	0.234672
100	2	0.0792209	0.187926	0.211956
100	3	0.0734878	0.176172	0.254989
100	4	0.102784	0.212855	0.261801
100	5	0.0871166	0.203778	0.256097
100	6	0.0902132	0.193742	0.204771
100	7	0.0748353	0.197772	0.214728
100	8	0.064496	0.193111	0.203343
100	9	0.0757328	0.218327	0.260809
100	10	0.0762622	0.194543	0.265623
100	11	0.063479	0.177638	0.241335
100	12	0.102768	0.200782	0.23684
100	13	0.0874286	0.192836	0.260188
100	14	0.0850093	0.19628	0.262825
100	15	0.106121	0.199136	0.233873
100	16	0.091357	0.194092	0.267423
100	17	0.0781803	0.197864	0.243148
100	18	0.081418	0.204006	0.210255
100	19	0.0580947	0.182258	0.226294
100	20	0.0696031	0.20388	0.22378
100	21	0.0601353	0.192583	0.210939
100	22	0.0766579	0.225875	0.228364
100	23	0.0967037	0.19189	0.238656
100	24	0.0806812	0.165657	0.246681
100	25	0.0737124	0.190352	0.276133
100	26	0.102995	0.210324	0.223307
100	27	0.0827957	0.21474	0.255074
100	28	0.0854743	0.207966	0.24054
100	29	0.083302	0.209739	0.292809
100	30	0.0792081	0.209468	0.214619
100	31	0.0878914	0.204753	0.248034
100	32	0.0796634	0.190422	0.222045
100	33	0.0788727	0.193607	0.244065
100	34	0.0891308	0.219223	0.268293
100	35	0.0908635	0.200771	0.2375
100	36	0.0971067	0.183452	0.256915
100	37	0.0827681	0.193232	0.230353
100	38	0.0790645	0.193668	0.235494
100	39	0.0654772	0.177438	0.18433
100	40	0.0902224	0.20284	0.227454
100	41	0.0716281	0.201259	0.238283
100	42	0.0897783	0.195454	0.263732
100	43	0.0875185	0.204354	0.197917
100	44	0.0725462	0.187403	0.221617
100	45	0.0940325	0.229878	0.20895
100	46	0.0772262	0.19294	0.238899
100	47	0.0927079	0.200573	0.228572
100	48	0.100984	0.214589	0.214705
100	49	0.0900576	0.201949	0.226555
100	50	0.0969679	0.196016	0.218671
100	51	0.0780183	0.191233	0.229749
100	52	0.0690846	0.193884	0.253725
100	53	0.0509199	0.203675	0.272188
100	54	0.084532	0.207455	0.275015
100	55	0.079474	0.216275	0.255538
100	56	0.035256	0.186719	0.258991
100	57	0.0819572	0.202584	0.260808
100	58	0.0966354	0.227751	0.266129
100	59	0.0795505	0.212078	0.270379
100	60	0.0665499	0.176081	0.250306
100	61	0.0966282	0.212112	0.272104
100	62	0.0915048	0.190976	0.232801
100	63	0.0926739	0.215694	0.255222
100	64	0.0836127	0.199203	0.221295
100	65	0.0777831	0.205877	0.282664
100	66	0.080337	0.199246	0.225468
100	67	0.10623	0.213234	0.219748
100	68	0.0946335	0.192236	0.252815
100	69	0.0463111	0.169756	0.243011
100	70	0.0460859	0.183406	0.259231
100	71	0.0916061	0.209212	0.260882
100	72	0.0619814	0.178249	0.217766
100	73	0.057044	0.185639	0.210508
100	74	0.0945828	0.196161	0.22433
100	75	0.0953798	0.209509	0.215397
100	76	0.0804703	0.214288	0.226753
100	77	0.0799842	0.18704	0.261204
100	78	0.0855666	0.205442	0.262237
100	79	0.0785905	0.183268	0.23717
100	80	0.0960471	0.199638	0.22247
100	81	0.0633604	0.187712	0.208405
100	82	0.0892635	0.200066	0.233503
100	83	0.0720733	0.202796	0.231162
100	84	0.0777706	0.19916	0.274564
100	85	0.0845084	0.203158	0.224676
100	86	0.0928711	0.208352	0.264588
100	87	0.0735174	0.197262	0.218908
100	88	0.0682533	0.214352	0.243319
100	89	0.0693615	0.203205	0.274892
100	90	0.0722787	0.203634	0.212068
100	91	0.0714031	0.175671	0.261595
100	92	0.0861411	0.205975	0.259454
100	93	0.0829992	0.220421	0.219919
100	94	0.0781856	0.186337	0.261253
100	95	0.0679383	0.1928	0.243987
100	96	0.0954873	0.208176	0.247354
100	97	0.0640835	0.193031	0.284357
100	98	0.0801996	0.217685	0.264785
100	99	0.0767335	0.197326	0.252624
100	100	0.0919498	0.191345	0.217829
