# Supplementary material for: Precise immunofluorescence canceling for highly multiplexed imaging to capture specific cell states
Source: Nat Commun. 2024 May 8;15:3657. doi: 10.1038/s41467-024-47989-9 (PMC11078938; doi:10.1038/s41467-024-47989-9)
Supplement: Supplementary file 6 — Source data [file 41467_2024_47989_MOESM6_ESM.zip › SourceData/Source_Data_Supp_Fig.5.xlsx]

## Sheet: Sheet1
Supplementary Figure 5b
Day 0 Rep1	Day 0 Rep2	Day 3 Rep1	Day 3 Rep2	Day 6 Rep1	Day 6 Rep2
1666	2369	1957	2032	644	334
Supplementary Figure 5e
aTubulin						LMNA
No 1st Ab	Untreated	PBS	10 mM TCEP	100 mM TCEP		No 1st Ab	Untreated	PBS	10 mM TCEP	100 mM TCEP
110.577	676.308	1062.12	591.319	774.654		102.861	1909.3	1719.25	1164.06	709.058
110.156	822.281	944.884	953.908	627.223		103.243	1723.23	2123.54	1019.04	663.663
111.709	940.677	655.84	679.122	1103.96		103.283	1511.04	1009.5	1338.54	993.144
110.845	685.173	1011.73	906.55	1356.42		102.954	1764.27	1561.4	760.419	560.367
106.55	1211.53	653.674	1422.91	606.695		102.388	2006.52	2328.55	861.284	1276.9
107.27	272.455	959.292	909.083	841.281		102.676	598.777	2492.07	719.662	891.761
106.938	1014.65	819.734	984.047	1199.54		102.53	2144.25	1238.68	1209.19	1042.26
112.29	454.83	917.238	595.908	705.386		102.753	1424.2	1229.46	403.008	1021.56
109.136	752.291	869.159	948.223	989.9		103.047	1454.1	1771.02	1087.16	576.878
110.737	828.022	1385.93	1032.55	656.187		102.63	1570.92	1691.04	1119.75	567.854
113.352	542.951	912.311	717.194	853.853		103.179	1288.47	1151.79	1245.09	639.053
111.573	1008.67	883.547	895.055	1437.62		103.15	1930.26	1004.83	1112.98	1144.7
111.441	197.64	1213.86	624.009	1064.91		103.095	510.283	1904.53	973.144	833.548
112.658	1643.15	772.851	1236.76	838.901		103.156	2242.5	1037.66	865.308	719.787
109.456	352.998	1177.21	1357.61	785.043		102.881	1182.3	1464.59	993.376	1041.36
110.742	470.522	647.977	731.189	1236.62		102.715	1512.63	1798.67	1120.56	853.306
109.289	1203.18	752.413	874.185	891.973		102.867	1795.47	1320.36	1284.16	1152.18
109.849	462.479	1013.82	1107.81	652.324		102.937	1120.9	1289.72	1020.49	962.364
110.937	857.496	700.354	796.667	1210.8		103.189	1208.26	2031.22	932.597	608.252
110.628	375.803	1267.6	817.024	676.732		105.232	803.697	1660.43	896.113	596.211
108.278	1064.15	924.778	1373.28	1032.65		103.14	2686.8	1048.07	1182.55	737.866
110.018	706.256	1134.9	860.188	1440.43		103.227	1551.34	1548.75	825.392	928.084
109.799	1102.35	1227.57	962.197	1177.95		103.04	1303.96	771.974	2106.6	678.839
110.457	1541.79	829.288	1344.01	729.372		103.065	2678.43	1774.44	986.589	837.441
110.095	991.776	763.042	983.661	1258.06		103.029	1658.79	270.647	914.122	936.118
109.998	716.118	1117.27	1235.68	876.22		103.028	1273.61	1271.33	1282.41	798.951
111.92	2059.61	1494.58	1561.24	1381.39		102.639	2545.82	1714.78	1386.09	1044.94
108.101	906.191	1103.48	647.932	1449.65		103.139	2188.31	1439.67	547.471	527.713
109.556	630.273	728.244	1022.75	886.405		103.076	2226.38	1903.57	709.514	735.109
110.866	1089.18	1109.28	1008.36	921.61		102.886	1949.1	1523.46	922.74	1089.29
110.468	1364.08	882.563	592.115	1337.75		103.11	1775.31	1374.41	1156.45	1294.73
112.77	963.27	1164.89	1360.76	700.99		102.987	1732.74	1391.31	1432.44	827.905
110.857	482.822	1235.97	1226	913.628		103.422	1172.02	1916.35	1296.81	827.12
113.207	377.696	985.323	1182.94	427.328		103.157	1093.37	2675.67	1348.24	1174.21
111.002	483.684	937.111	1148.03	1122.28		103.43	1126.84	1675.19	1365.63	650.354
113.898	770.48	1330.59	900.042	663.381		103.268	1880.03	1531.98	1081.71	727.078
112.177	343.103	827.907	1002.21	1250.27		103.238	847.685	1378.21	1141.2	788.7
108.673	513.447	878.707	751.021	1107.52		102.877	1887.78	271.268	835.329	862.836
112.533	513.636	598.296	819.104	798.7		103.422	1323.83	1164.04	1129.58	650.83
106.508	1110.39	990.458	1450.51	1097.76		102.805	2187.77	1476.73	1515.8	938.351
108.011	520.167	1249.36	1009.85	834.683		102.995	1119.66	1950.88	1309.19	919.608
107.61	655.155	1187.11	723.932	836.812		102.512	1329.2	2427.99	1686.13	701.107
119.199	629.237	1344.93	991.48	867.134		103.242	306.107	1515.25	1545.45	1032.01
110.99	890.354	831.943	1116.53	1447.78		102.761	1405.73	1497.21	776.811	612.192
113.924	371.895	826.436	1228.72	1032.72		103.36	1387.68	1413.39	1314.51	1099.42
111.871	1016.43	929.083	811.341	1416.13		103.388	2096.22	1169.15	956.347	945.94
110.945	274.029	850.932	646.614	1373.71		103.171	833.446	2491.69	1112.22	1072.33
111.718	637.709	1036.39	1484.44	823.979		103.122	1824.3	1722.06	1118.79	756.704
113.446	740.253	1248.91	1142.26	895.353		103.366	595.605	509.869	1132.18	892.533
110.21	616.688	1247.09	934.302	826.419		103.094	1155.16	2107.91	1051.58	1110.85
110.13	715.671	1152.57	847.204	997.037		102.913	1528.32	1303.69	1023.19	1134.6
112.771	681.653	1180.86	1154.23	1011.6		103.505	1734.01	2172.37	775.021	1081.85
109.07	972.465	1190.49	823.745	898.822		102.883	2284.7	1833.65	1041.57	1151.77
110.906	756.399	808.529	212.907	958.344		103.245	2001.39	1586.74	302.834	1108.91
112.947	864.616	954.91	720.047	931.225		103.033	2322.73	1139.94	1211.42	994.595
110.305	622.597	737.058	884.498	1000.5		103.296	693.373	1514.18	1347	582.852
111.407	786.504	1254.25	1365.52	672.623		102.691	1603.05	2884.84	1870.33	997.971
110.616	475.566	840.447	1481.36	1116.8		103.113	1168.09	1582.53	1720.8	1275.62
112.613	1239.9	1019.55	817.983	861.925		103.108	2554.78	2497.34	1022.47	712.466
111.839	610.718	1052.55	877.813	747.764		103.454	1230.4	1695.64	1309.94	751.855
112.177	988.845	1386.63	985.781	972.352		103.277	1617.22	2261.05	730.348	598.347
113.308	213.334	505.952	978.723	863.962		103.411	425.61	1234.3	1197.03	985.629
113.038	1589.45	676.811	903.398	958.16		103.913	2360.96	2298.31	1148.23	956.067
113.83	472.694	1146.89	1030.29	581.998		103.135	516.956	1774.76	1414.21	882.139
104.096	650.422	1206.25	837.01	983.44		102.434	1646.6	1278.99	967.271	987.971
111.2	1463.59	1181.5	1326.18	686.696		103.21	1757.33	1859.27	1629.66	820.283
107.695	1503.87	1134.2	1439.36	990.348		102.836	2468.57	1529.51	1975.04	902.943
111.47	1334.62	1151.02	943.867	1405.02		103.32	2010.47	2036.86	1447.84	1130.26
115.508	724.804	628.133	796.957	809.88		103.644	983.762	1576.99	1048.45	720.938
109.311	181.631	1256.5	981.693	895.641		102.943	415.151	1493.41	952.895	830.484
111.025	601.238	1371.67	1229.78	834.588		103.221	1455.42	2299.54	1374.96	821.689
109.631	506.807	1914.19	1108.83	936.616		103.052	412.145	2068.4	1417.79	865.648
111.009	857.796	893.116	1096.21	889.245		102.823	1004.39	1540.54	982.968	1096.07
109.82	1201.83	763.72	988.499	1373.06		102.944	1714.29	1462.05	1374.78	1138.03
113.723	696.25	1028.79	1007.15	826.63		103.331	1471.36	1911.1	1154.44	900.667
110.067	997.549	1127.68	650.962	886.079		102.922	682.46	1804.64	567.484	638.635
110.918	777.075	1647.11	1049.6	785.044		103.041	1070.91	2232.16	1206.16	897.459
108.888	756.593	705.811	1260.75	440.351		103.209	2187.32	1376.95	1710.88	1095.14
114.442	519.997	638.157	749.413	1383.2		103.023	898.029	1028.19	1242.16	581.81
112.081	1280.39	676.577	580.727	1497.23		103.055	1517.03	1358.78	1076.2	1196.07
110.393	689.823	1377.55	1163.78	674.488		103.253	1566.01	1517.7	1350.81	1095.49
112.866	665.379	1082.97	1058.66	761.734		103.446	866.443	1458.36	1135.78	1017.22
113.022	984.885	608.591	1217.36	846.789		103.157	2496.54	736.759	919.582	779.962
107.718	737.468	925.366	998.142	745.403		102.821	945.852	2258.05	1334.76	804.633
113.972	1178.93	788.163	714.383	646.837		103.117	2709.4	2272.37	1069.41	920.419
113.087	758.361	759.728	780.159	834.274		103.193	873.688	2368.49	1137.18	1043.64
110.87	170.591	992.759	917.463	947.506		103.699	267.42	2224.54	1197.41	879.499
111.955	828.81	1768.72	1555.48	634.189		102.801	1705.31	2117.69	1057.84	928.033
110.401	951.817	1297.97	1033.09	1210.23		102.89	1247.7	1477.08	768.585	960.917
113.91	315.766	1225.98	1145.81	949.387		103.383	644.508	1711.42	1329.54	1144.57
105.477	165.742	822.036	1114	792.432		102.622	258.657	1365.69	1084.03	681.716
113.022	1169.97	1174.73	740.451	945.988		103.126	2003.59	1431.04	1026.87	717.253
109.417	246.382	1485.86	765.215	695.489		103.026	323.32	2029.37	926.877	847.729
109.22	918.068	1184.11	1495.55	1577.43		102.868	1880.23	2378.26	1873.67	1214.82
111.112	800.914	703.807	1546.08	1476.4		103.093	1075.18	2523.68	1462.2	1196.43
111.576	1180.4	1440.19	862.842	504.209		102.977	2190.81	1944.64	1180.53	1471.77
113.66	833.279	1229.32	1019.6	545.21		103.469	1316.93	1264.47	1074.4	366.466
111.055	784.912	682.203	1468.54	767.358		103.217	1825.37	1389.84	1843	676.232
113.13	642.293	1576.47	1637.87	943.631		103.389	1150.4	1999.11	1618.55	961.948
111.809	702.747	1137.52	1821.32	596		102.795	1549.79	1993.38	1659.93	591.882
109.444	1497.13	1051.95	910.572	781.058		102.906	2681.36	1772.85	979.408	977.045
112.228	1112.43	947.643	723.142	1082.68		103.212	2332.12	1965.81	1553.28	956.392
112.483	275.914	651.585	698.144	1163.43		102.987	700.842	1344.85	897.083	808.907
110.726	566.875	1365.95	670.577	786.652		103.431	1028.62	2256.61	627.169	1141.05
112.32	827.483	1192.5	769.046	728.601		102.982	1612.05	1808.63	1169.48	801.25
111.718	1024.98	1176.03	1036.01	691.635		102.823	2183.82	2141.46	989.318	960.497
109.542	511.634	641.345	1215.53	1209.74		102.818	422.053	1416.64	1285.35	611.823
112.757	738.794	593.402	904.16	890.214		102.985	1291.28	810.154	1090.14	1090.18
110.005	991.033	745.26	1366.82	837.994		103.129	2496.22	1404.81	1218.74	767.057
112.565	621.347	878.115	524.08	872.638		103.022	1692.02	1490.93	1381.29	741.086
113.872	941.535	672.953	649.046	964.656		103.156	2295.96	1286.57	269.986	598.338
109.797	658.355	1205.68	600.885	636.472		103.505	1428.82	1699.76	731.561	762.308
111.508	1675.9	531.703	794.308	754.362		103.426	1833.22	1869.58	670.707	815.812
111.989	473.536	976.798	773.079	857.24		103.332	758.538	1721.3	1342.55	968.763
111.496	606.811	1552.49	1362.74	716.685		103.144	2028.32	2074.97	754.251	883.284
116.484	974.227	707.135	1905.24	858.5		103.02	1799.34	211.764	1770.53	851.786
110.276	1095.06	1094.57	1094.76	847.2		103.264	2805.5	1968.4	1160.19	961.187
116.122	697.598	1180.72	968.639	600.878		103.286	1199.96	2509.45	907.964	931.109
109.721	1036.06	385.715	1244.71	699.564		103.057	1248.38	586.261	1671.96	1045.32
109.89	932.855	1539.53	604.831	1244.7		103.264	1586.45	1978.1	590.816	571.975
112.457	1663.75	910.964	1626.84	1826.24		103.153	2446.64	1185.94	1432.4	916.732
110.58	1967.65	1667.67	800.692	1163.62		102.999	2972.47	1523.73	969.087	1102.11
110.425	752.023	1195.43	1650.9	1173.6		103.221	1901.28	1596.34	1526.15	1193.4
110.592	897.466	1813.11	766.373	758.262		102.852	1630.67	1697.5	697.826	1004.37
110.668	722.919	1634.56	1028.58	761.003		103.236	1439.04	308.085	1165.47	992.043
113.559	1556.92	1299.61	522.941	744.099		103.487	2335.96	2022.44	934.108	824.064
112.582	817.016	817.702	1126.69	1050.5		103.449	1562.36	1319.97	1267.02	845.929
113.974	977.88	1304.48	1296.32	1183.7		103.442	2592.45	1727.18	2257.22	786.763
109.907	786.223	915.109	1288.21	1153.08		102.873	1222.85	1272.11	2083.2	702.679
114.108	790.705	830.755	1429.08	714.264		103.562	1046.04	1407.89	1868.65	904.068
112.579	1020.44	1242.52	1504.04	1008.89		103.277	2229.61	1405.98	1470.34	814.874
111.153	1110.32	1331.51	1551.39	947.419		102.743	1836.44	1862.81	1004.95	902.959
112.63	505.639	780.935	761.211	427.221		103.007	428.704	1515.94	1160.7	668.411
109.994	911.292	831.824	1137.18	531.214		103.255	1154.8	1670.5	2145.83	668.999
111.26	1458.92	1139.92	776.229	771.293		103.277	2085.58	919.277	1093.31	912.44
111.993	823.49	1967.45	764.602	530.978		103.152	1650.49	2004.77	664.872	625.855
110.563	752.772	642.777	544.354	838.233		103.208	1571.49	997.173	1039.21	719.804
111.08	839.338	921.545	876.337	1258.38		103.411	1590.74	553.387	1228.08	644.911
110.977	789.449	1410.47	1036.68	1540.24		103.294	647.868	1958.52	1176.55	1128.26
112.26	481.495	589.357	1388.27	829.532		103.19	992.541	1561.41	1585.89	708.656
111.797	1138.6	1289.85	1294.81	685.091		102.917	937.562	1987.63	1138.29	752.381
109.694	999.825	1261.32	1022.86	763.784		102.866	1768.4	766.735	991.296	1192.69
116.242	1178.87	663.093	764.89	589.465		103.349	1589.21	1269.93	1160.99	793.05
111.55	604.736	1352.55	800.892	648.421		102.817	1657.89	2029.65	873.959	1266.85
114.634	762.912	1176.11	921	971.762		103.431	1451.01	1313.26	1256.84	913.815
111.964	485.911	987.263	1162.53	565.209		103.07	841.943	1961.4	1733.57	508.737
111.619	605.172	1014.93	651.237	840.39		103.379	1462.57	2322.88	729.749	954.698
111.841	835.401	1189.24	870.707	740.588		103.523	1021.19	1612.82	768.011	740.244
110.367	900.862	999.883	1098.25	422.204		102.826	2072.18	1188.41	1387.5	866.667
111.952	871.223	710.745	1800.96	594.732		102.828	1602.89	1389.78	1604.33	773.078
113.89	761.691	1013.25	1308.89	853.587		103.475	2160.05	1613.05	1021.68	884.904
112.626	749.115	826.37	832.083	738.734		102.996	1706.3	2228.51	2138.16	970.875
111.936	981.098	1275.34	725.399	1271.83		103.183	1795.22	1863.31	807.409	976.174
110.944	894.903	1290.28	1229.52	958.231		103.138	1805.01	1534.44	1726.52	651.883
110.163	641.998	872.296	711.221	420.049		103.081	1645.25	2116.5	666.881	707.217
111.825	1202.91	1064.78	1201.54	778.776		103.407	1719.84	1435.04	1211.08	841.399
111.768	1381.47	1099.84	619.184	1104.33		102.984	1621.89	1608.46	810.687	634.142
113.468	1867.98	837.598	1230.83	965.791		103.606	2367.8	1419.19	1371.94	979.918
111.331	795.173	887.502	1298.9	1448.02		103.213	1987.32	1501.82	1496.55	877.799
110.668	664.365	866.247	856.09	624.644		102.9	2013.5	1768.62	1526.59	850.951
112.73	1995.45	1133.13	2422.71	1188.88		103.762	2237.04	1425.68	1107.71	1067.33
109.053	559.168	797.8	1584.36	671.818		102.734	1618.4	1904.68	1261.99	738.802
111.78	659.902	643.726	822.577	1074.08		103.183	706.663	2756.53	1122.71	760.001
110.01	547.004	660.423	2015.17	608.718		102.769	1049.61	1881.99	2102.39	777.975
113.545	629.553	1156.49	1355.87	1355.09		103.113	1314.9	1196.26	1636.98	956.368
112.653	903.093	564.586	818.142	751.043		103.178	2046.3	1371.69	2082.01	994.74
110.167	470.963	886.46	1792.55	1330.89		103.039	1486.92	1435.17	2164.95	969.455
112.158	839.266	1041.93	753.896	1228.47		102.868	1950.14	2023.37	1138.62	781.474
111.856	383.558	609.378	1745.1	839.828		103.391	1919.99	1037.55	1486.26	1143.42
110.258	1129.98	842.135	1104.84	688.721		103.151	2066.05	341.457	997.471	940.029
112.811	650.46	1000.87	907.245	1294.88		103.254	875.469	1444.05	965.216	804.18
109.746	983.517	1119.68	818.422	852.98		103.138	874.018	2067.77	1228.75	764.853
112.221	894.698	663.329	813.039	1261.65		103.331	1521.83	1100.45	1292.34	1575.01
110.714	593.158	871.885	1304.55	852.878		103.278	1508.86	1874.7	1444.89	991.873
111.942	388.229	945.312	1167	598.361		103.39	1033.41	1576.35	1900.43	809.831
112.827	808.375	725.308	937.886	1119.68		103.057	2103.59	1726.51	847.969	929.328
111	1065.53	804.705	1242.71	851.109		102.945	1521.85	1387.76	954.006	717.735
111.426	1200.95	1236.07	979.332	924.548		103.095	1944.92	1630.02	1117.61	924.534
109.023	828.602	748.991	1428.98	1073.36		102.929	1746.23	1849.17	1136.19	888.818
108.713	609.704	1434.8	1142.13	1252.01		102.689	1063.12	1847.85	740.531	926.743
110.537	1109.02	1002.16	860.983	849.565		103.042	2087.26	1748.06	1102.39	855.289
111.609	409.108	594.555	2490.39	577.183		102.899	1077.77	1090.62	1574.46	674.395
112.357	1824.69	886.688	624.119	999.777		103.374	2417.74	1756.68	1050.94	833.191
112.985	1167.36	884.644	1528.86	1144.73		103.53	2111.34	1491.12	1213.05	1031.08
111.102	681.681	1041.41	1055.45	926.419		102.72	1685.46	2009.39	1169.49	1207.64
111.749	1053.22	951.221	1427.26	1167.92		103.676	1613.13	1753.37	1505.35	921.25
112.364	1133.55	1086.9	777.068	1228.36		103.329	1583.95	1166.73	1060.94	1404.02
109.768	740.907	1217.57	857.621	768.23		102.869	726.036	1674.55	1252.07	1135.57
112.505	632.381	800.937	1088.01	1299.34		103.508	1254.82	2101.17	1066.71	669.89
113.694	1282.16	585.471	1176.13	728.925		103.293	1448.19	1379.84	1633.88	908.475
110.392	846.088	795.126	917.812	891.945		103.133	1769.89	1340.19	1850.17	1162.26
113.377	911.09	1586.56	1097.36	630.152		103.15	1947.97	1790.84	1224.78	771.786
112.489	509.252	624.309	1074.19	730.262		103.191	1814.87	1486.67	1033.74	794.71
109.82	815.763	1308.29	1302.57	626.151		103.106	1947.49	2146.41	765.155	901.319
112.813	597.402	1530.81	910.875	825.602		103.373	2155.74	2451.33	1225.69	917.054
112.758	1113.44	564.099	644.298	505.213		103.064	1693.19	774.71	884.846	752.32
112.691	1363.83	908.495	1020.52	856.688		103.381	3006.94	1735.19	1130.12	1194.04
113.287	598.75	1186.65	1150.37	821.613		103.082	1262.42	1637.65	1401.52	1599.88
112.749	1422.6	857.674	664.159	820.902		103.151	3249.62	1346.95	585.603	1189.44
110.69	373.283	1271.25	685.204	920.359		103.024	467.597	2234.83	986.816	845.273
113.421	821.315	1325.3	906.713	950.615		103.379	2519.6	1114.75	1371.73	1089.68
112.372	953.215	667.33	1644.13	1498.46		103.313	1484.58	1989.79	1985.28	1021.14
114.862	801.109	1174.93	1048.51	932.018		103.673	1802.08	1641.07	909.927	652.902
112.971	403.507	888.538	1092.91	990.311		103.142	562.232	1589.55	1392.88	895.05
112.054	749.112	799.962	1107.89	916.483		103.149	2914.37	1842.01	1474.48	891.746
109.299	755.591	582.088	1310.95	1188.91		103.318	1721.34	822.599	2538.24	684.721
115.231	710.921	1256.4	1300.5	684.066		103.329	1676.06	1141.73	1276.57	845.819
113.305	1362.43	624.128	1076.77	937.33		102.955	2307.34	1410.17	1639.77	921.157
110.69	1520.1	872.803	1402.94	1157.92		102.963	3163.51	1631.21	1220.52	907.192
111.856	1010.83	673.608	707.902	876.073		103.659	1788.94	2101.28	1232.86	942.849
113.602	1068.46	928.21	921.7	817.949		103.221	1854.77	718.479	1038.8	1132.74
109.759	559.608	909.578	1226.13	961.066		103.2	1161.27	1550.36	1153	944.027
112.243	844.477	1408.72	1503.61	840.686		103.255	2292.47	2314.34	1460.19	828.346
111.692	886.92	771.342	1540.82	776.132		103.191	1247.56	1300.08	1276.31	729.794
113.868	921.952	476.635	1535.7	1007.12		103.417	1135.56	1682.09	1327.73	793.89
109.981	1446.45	1384.25	878.916	1216.97		103.053	2481.9	1617.35	692.234	836.301
113.554	960.029	569.667	940.166	939.656		103.204	2015.58	1283.45	1399.44	674.721
114.312	541.227	787.512	957.965	950.823		103.604	1622.27	1522.24	1292.71	890.434
112.249	617.624	1009.42	1284.83	1115.05		103.309	1690.01	1968.8	1038.53	788.429
113.307	853.614	242.08	839.604	956.966		103.281	1982.29	222.001	1223.2	1036.43
111.927	1487.36	606.092	858.711	998.453		102.978	3456.6	1984.42	1381.12	1094.78
109.931	450.461	720.801	897.401	1065.96		103.168	1221.91	1713.54	1188	854.371
112.107	1024.63	591.727	1039.85	1203.29		103.345	1737.45	322.052	1018.92	827.36
116.503	1260.87	1232.18	1039.08	727.328		103.505	1312.69	1548.85	1056.84	1019.51
111.271	560.376	916.399	1256.66	1209.42		103.009	1250.24	1753.79	1199.52	974.406
109.879	1204.82	684.968	2022.32	1060.53		103.255	1699.14	1477	1508.34	919.116
106.548	738.605	1289.31	1083.62	887.471		102.764	1402.26	1858.37	1175.07	780.774
110.737	874.847	1219.96	1598.77	1084.14		102.829	1205.88	1722.32	2163.82	959.331
108.938	961.816	559.21	1229.97	1141.03		103.246	2029.09	443.676	1290.81	838.232
111.796	1587.89	964.595	1160.59	971.713		103.235	2528.18	1553.9	1275.09	898.579
109.014	1031.91	1239.76	1155.25	925.803		102.596	1483.6	1541.04	755.149	958.903
110.564	904.915	691.237	423.087	1130.29		103.28	1799.48	896.393	491.139	778.238
112.355	689.536	629.91	826.381	867.07		103.141	978.035	682.499	1395.53	1071.95
113.082	563.255	819.889	1441.22	1333.78		103.364	401.958	1390.21	1010.99	907.29
112.108	1436.5	860.356	1141.76	837.304		103.222	2378.22	1862.77	1162.77	1091.62
112.617	600.684	951.91	209.125	1040.82		103.064	1053.6	1579.36	366.873	909.199
111.643	800.257	777.572	1109.14	1144.68		103.156	1406.32	1725.84	1677.52	642.862
111.839	793.096	524.006	1266.48	1206.11		103.253	1651.49	948.724	1572.64	1054.75
110.815	1054.49	1298.78	1326.74	1238.52		103.082	1828.5	1818.32	1470.28	894.698
111.87	646.148	914.427	264.827	1424.77		103.314	1010.76	1644.51	593.049	913.968
114.705	1036.66	869.439	1028.05	940.545		103.453	1719.44	955.62	1430.33	1004.96
111.311	894.901	579.17	641.309	1475.73		103.707	1761.93	1263.22	378.705	739.912
111.829	1015.27	729.781	1065.31	1312		103.208	1484.92	1977.93	1089.4	1089.24
106.726	903.162	607.036	1269.43	808.845		102.908	2061.46	1655.83	1100.34	804.733
110.811	689.467	1965.59	1430.28	737.119		103.203	1585.39	1470.03	1329.43	769.935
109.612	867.273	1036.63	669.4	1442.83		102.658	1813.31	1633.36	912.823	1005.7
109.885	455.789	1618.69	995.273	871.852		103.135	674.441	1854.29	997.625	1046.98
109.505	682.172	1080.98	1262.6	938.12		103.002	1340.69	1177.03	1296.52	848.207
112.398	798.669	1216.85	557.912	835.339		103.178	1757.22	2044.56	699.15	1015.33
112.728	1003.04	990.507	925.717	760.002		103.535	1641.33	1448.78	771.32	662.807
113.203	1594.26	1010.49	809.377	625.418		103.62	2307.89	1952.92	1423.44	967.887
111.698	665.492	1139.89	1059.67	1642.42		103.164	1846.95	1334.69	1641.08	901.177
107.806	758.701	1116.51	655.207	888.031		103.008	1387.61	1682.85	1231.44	739.535
114.641	899.354	959.136	1128.84	666.154		103.316	1665.2	1608.77	1041.66	1136.31
114.399	553.598	1122.53	749.283	923.82		103.294	1748.87	1700.23	1047.61	1140.53
111.765	808.449	1281.57	752.118	1155.2		103.3	1851.56	1796.07	1178.68	630.872
110.097	579.664	839.619	1002.6	975.42		102.733	1156.48	975.746	812.886	731.698
112.251	666.441	1477.12	1250.25	1284.63		103.506	1797.93	1646.54	1448.04	765.991
109.316	441.814	929.641	1103.51	954.581		102.906	755.297	2335.25	1287.22	771.147
114.213	721.002	809.566	1462.05	979.903		103.307	1550.52	2092.47	1654	962.067
110.546	1231.7	1055.39	1875.47	853.871		103.516	2400.82	1689.54	1996.4	994.341
111.09	516.305	1230.47	897.96	1405.48		103.243	1174.34	597.479	1042.17	1031.19
112.801	1608.22	1854.82	1198.68	991.852		103.438	1743.41	2027.16	1517.11	800.347
113.942	654.061	725.791	819.111	1258.7		103.391	1452.06	1515.53	774.056	1718.79
112.46	730.424	841.304	1399.62	1174.86		103.12	1141.11	1988.43	1022.26	1070.55
112.504	605.462	746.549	855.346	623.109		103.197	1429.35	1074.56	1553.29	899.569
109.964	1911.49	801.18	376.68	839.156		103.396	2677.5	1281.15	794.521	1163.42
114.03	1159.62	703.484	1250.64	819.582		103.798	2083.03	1776.85	1161.28	1096.73
114.343	370.543	982.259	894.906	880.43		103.192	611.554	2027.67	1215.8	873.887
112.379	620.379	801.051	849.638	822.772		102.933	1834.77	1669.51	1117.62	737.06
109.105	815.488	1303.1	1164.45	1089.85		103.24	474.912	1651.51	1839.39	1230.46
114.047	606.514	796.558	1892.63	1150.44		104.251	2350.19	1519.03	1538.94	1014.62
112.774	1788.73	1125.84	1136.8	734.659		103.251	3600.14	1760.55	1317.49	684.393
111.25	1002.86	207.935	895.85	1557.14		102.911	1559.62	242.779	1185.11	942.919
112.949	646.296	945.138	973.172	1084.99		103.539	2111.07	937.022	1476.19	1098.39
109.946	857.25	643.619	1628.68	902.213		103.063	2424.01	1811.77	2143.23	691.914
114.674	571.887	1389.58	1207.64	805.58		104.643	890.859	1628.63	1304.74	1010.5
112.635	646.776	1129.21	923.98	1034.55		103.116	1804.51	1664.02	1008.43	829.763
111.884	653.712	694.317	645.217	1195.94		103.405	1868.28	1946.35	917.607	746.211
110.461	1294.46	917.172	625.233	782.438		103.045	2247.56	2255.61	1015.4	911.217
110.666	572.016	1654.63	214.69	1183.69		103.154	1000.18	2450.62	204.876	937.821
111.87	1736.89	1090.14	1413.82	712.163		103.336	2139.14	1571.43	1186.96	680.989
112.177	512.486	367.961	1363.33	857.151		103.172	379.322	489.376	1142.48	890.333
114.26	1120.1	1076.2	1011.65	641.371		103.539	2111.76	1206.73	859.261	872.204
113.655	1521.2	943.549	924.262	935.513		103.436	2116.17	1110.3	1041.45	697.146
110.991	821.923	1307.13	683.136	912.948		103.289	1669.29	1995.45	887.267	1015.2
111.989	484.276	462.132	926.261	758.177		103.227	865.556	306.949	2270.79	932.827
113.059	680.917	639.78	891.385	640.578		103.256	1283.86	1194.18	992.762	729.314
112.443	519.563	1798.17	958.753	948.604		103.315	870.887	1750.21	930.131	804.253
112.382	1082.79	916.454	818.683	953.695		103.421	1852.83	1512.06	1054.88	771.296
113.163	922.81	939.038	1256.03	906.373		103.296	675.855	1892.61	2707.33	1032.42
114.935	820.13	619.363	1290.65	1210.59		103.431	1183.89	2195.2	1272.02	859.987
111.086	1088.02	1266.75	1757.66	860.023		102.844	1726.3	1533.8	1592.59	790.791
111.076	531.421	503.699	1164.86	975.786		103.036	865.181	302.592	845.444	727.905
110.49	912.658	1386.38	934.503	814.818		103.05	1147.95	1990.97	1133.15	1044.45
109.255	824.644	1101.86	1234.29	1176.56		102.667	1580.78	1792.96	1076.61	962.682
111.38	785.795	1270.78	617.798	945.797		103.367	1572.08	1588.88	646.77	638.511
109.66	998.463	827.137	1290.29	1076.17		103.35	2145.46	1124.66	1055.47	690.397
110.316	1415.58	1283.31	1245.71	826.111		103.125	2251.09	1289.07	1444.8	792.136
112.7	1153.02	838.503	413.356	670.089		103.479	1060.6	938.853	234.266	988.311
113.397	1801.41	1220.83	799.876	975.962		103.116	2354.56	2341.96	729.898	836.656
115.563	634.013	1235.96	1200.67	1234.91		102.901	752.726	2166.81	1740.92	1005.72
113	1151.37	709.691	1140.35	568.467		103.332	1429.97	1729.88	1336.53	999.975
113.042	847.334	932.327	825.199	1492.23		103.169	1772.76	1744.1	1139.85	743.6
111.32	725.51	882.008	633.615	1004.25		103.269	904.142	987.062	538.209	743.347
113.088	1004.43	752.719	1204.9	444.812		103.268	1622.27	673.786	1999.23	574.257
108.421	658.124	1005.66	1089.18	666.147		102.942	1575.34	2526	780.912	865.021
108.227	1103.94	1333.65	654.692	652.487		102.804	1765.83	1468.34	516.363	756.118
111.119	649.016	1204.47	919.721	946.296		102.882	1309.94	1703.83	1208.9	813.587
111.652	639.917	1273.2	1076.88	1065.07		103.339	1526.82	1884.3	939.957	706.913
110.874	759.324	785.875	731.084	781.282		103.061	1482.3	1726.1	1117.75	833.891
111.837	883.521	1252.26	1542.37	603.971		103.482	1346.07	1637.69	1176.94	909.586
107.525	1153.39	1324.71	1133.19	492.269		102.729	1909.27	2281.07	794.975	876.31
111.026	983.929	937.895	1835.63	1082.15		103.213	2309.04	2278.19	2413.91	763.988
108.463	382.016	1567.24	746.976	1011.27		103.333	401.364	1465.83	911.671	852.194
112.506	1047.72	1152.07	712.498	641.606		102.486	1730.98	1718.2	717.329	897.894
113.523	584.771	1070.84	913.88	1132.13		103.404	1279.98	1607.23	1113.94	1278.03
106.147	1891.4	975.167	973.633	923.663		102.994	2369.32	1379.93	1509.09	1139.95
108.968	1240.78	681.321	806.588	629.451		103.466	1565.81	1383.53	1012.58	889.221
108.92	507.438	868.34	695.183	949.285		102.309	509.169	1832.34	1112.65	711.07
115.148	1322.38	671.876	911.671	1194.41		103.525	2121.24	1405.42	1197.67	625.929
110.633	841.81	1355.1	874.873	1149.84		103.182	2012.38	1682.13	1416.68	818.042
111.962	756.282	1493.4	1047.43	599.439		103.307	1652.47	1552.82	989.836	745.3
109.063	576.362	1119.32	1389.97	1277.37		102.851	1201.39	1197.48	1079.24	1159.54
111.492	783.727	919.291	844.095	868.809		103.444	1669.04	1636.57	1870.5	948.659
110.878	1021.23	1253.54	669.083	739.927		103.169	1899.94	1646.13	1097.9	623.176
112.914	1115.84	1169.44	687.977	1420.38		103.259	1966.57	1625.1	745.289	1152.37
112.654	689.52	527.838	1543.01	939.541		103.561	1906.13	919.619	1565.98	755.997
116.067	1097.58	1321.51	752.166	1086.85		103.803	1760.66	2013.94	939.954	755.2
108.254	802.394	720.255	627.667	615.034		102.381	2050.62	1893.21	1179.1	1455.33
112.062	725.127	1163.79	927.163	1184.54		103.125	2498.74	1295.35	1221.26	986.738
109.441	512.368	1105.06	1083.52	690.19		102.825	1392.23	1681.78	1175.24	739.762
113.102	555.301	1073.25	1177.95	752.983		103.363	993.809	2037.13	1201.26	583.947
114.845	1329.43	786.259	1279.31	1028.91		104.428	1993.21	1660.06	1125.45	854.638
110.242	1476.53	1335.89	630.871	902.252		103.021	2668.3	1715.86	909.964	961.515
119.94	528.713	1406.74	807.423	1450.04		104.587	1718.85	1698.3	1038.27	913.071
108.242	702.962	1005.61	1292.83	540.819		102.891	1362.99	2282.54	1105.8	709.31
110.171	604.222	604.632	1245.72	904.389		103.112	1065.55	1976.81	1506.71	962.922
112.769	751.371	475.655	1304.31	1148.02		103.42	1426.59	1541.22	1264.87	1181.22
112.035	1609.65	740	936.286	902.353		103.814	1854.26	1253.22	931.757	897.661
108.719	677.605	1296	801.915	1009.53		103.172	2214.58	1462.83	945.75	708.435
116.602	623.702	946.157	911.1	1082.09		104.266	1213.23	1661.65	1271.17	866.824
112.202	553.694	775.465	624.072	955.272		103.216	1856.34	1441.71	969.163	907.396
113.784	530.07	1199.13	622.096	843.04		103.502	1902.84	1618.93	986.057	1023.02
115.281	1136.38	1431.44	587.19	1304.21		103.231	2374.57	2251	707.167	1108.66
110.042	1062.54	911.373	886.167	1196.34		103.177	2093.52	2639.34	1160.51	789.085
110.759	501.279	1432.49	581.628	893.239		103.815	701.329	2401.18	2105.57	858.209
110.258	655.177	1241.19	692.375	1572.83		103.077	1991.67	1897.89	777.276	1131.12
111.934	1144.74	1182.56	801.629	775.837		103.408	1729.87	2440.25	1009.53	1137.83
109.506	575.395	930.33	1029.1	922.322		103.105	1094.59	1402.79	1134.83	1147.66
113.779	772.938	1211.02	773.844	765.97		103.454	2413.11	1914.44	1503.63	911.7
109.007	750.192	1090.29	834.528	1042.78		103.207	1389.63	1361.89	1758.96	878.014
113.531	492.645	889.534	827.766	813.856		103.683	309.22	1653.26	1220.3	846.893
114.121	1094.15	1461.92	988.387	588.778		103.383	1110.18	2147.58	710.108	702.151
115.206	1176.51	602.002	934.846	869.444		103.812	1786.84	1078.58	1039.04	707.562
111.895	1231.62	1137.67	583.743	784.004		103.392	1643.62	1561.25	1741.17	1052.06
113.564	757.119	1007.23	833.295	700.57		103.493	1339.5	1658.35	1750.79	824.346
114.414	743.867	900.605	1342.53	950.073		103.365	1477.01	1351.77	1458.61	652.328
111.866	816.892	669.917	957.613	1403.06		103.655	2010.31	1764.04	993.066	1476.59
109.093	1105.49	1069.52	788.462	886.425		102.678	1778.14	1196.82	820.075	1089.65
111.347	1445.73	1324.48	694.291	660.735		102.893	3443.2	2088.17	928.663	1002.58
112.655	826.589	984.077	652.841	871.998		103.393	1730.96	2112	505.384	773.611
109.003	753.266	886.652	888.129	797.25		102.778	1879.99	1506.52	1184.35	1111.23
110.942	1459.92	1299.79	938.592	1086.26		103.224	2719.23	1689.72	1156.22	680.391
110.911	892.516	841.677	982.244	1144.48		102.822	2061.46	766.028	1133.93	1239.24
108.661	1570.78	1520.57	1100.96	970.448		103.136	2033.95	2057.19	879.268	905.939
113.584	942.163	877.641	636.448	954.531		104.023	1221.07	1793.64	749.484	1017.38
111.351	1844.36	512.531	904.43	728.237		102.776	2112.56	1212.74	1655.15	1111.46
109.648	739.64	1005.59	1217.07	783.672		103.244	615.223	1877.56	915.243	984.714
110.101	838.968	734.735	961.453	639.269		102.929	2099.36	1830.07	1181.43	726.237
110.426	656.196	1276.38	779.476	800.261		103.102	1885.77	2062.92	1313.8	666.389
111.001	2114.37	784.074	888.831	966.554		103.277	2315.15	1245.34	1068.82	994.911
111.482	905.804	946.418	723.301	897.742		103.483	2242.68	1928.11	1428.23	1300.46
112.834	839.161	934.633	805.562	981.813		103.413	1838.66	1167.38	1015.73	1140.33
113.597	529.68	574.352	452.755	862.153		103.466	1923.89	537.268	217.86	1043.63
108.821	595.924	846.572	1005.6	852.403		102.678	1189.65	1565.1	1248.82	743.427
110.631	842.594	1085.33	864.24	795.08		102.873	1752.97	1494.99	1576.05	1327.46
112.635	504.799	1079.72	1417.51	1088.56		103.468	2096.59	2047.73	1485.02	894.941
111.059	578.007	1572.49	1110.13	869.289		103.413	362.929	1399.48	944.262	483.555
110.995	865.421	922.573	793.414	576.475		102.817	769.66	1353.91	1093.21	769.586
112.739	1232.12	504.423	1030.68	642.182		103.195	2176.08	1365.43	1386.74	566.98
110.697	665.767	653.867	1133.25	1495.06		103.145	1798.95	1018.55	849.711	1037.63
112.573	862.684	850.668	1305.81	1208.97		103.352	1560.38	1509.04	1125.56	917.821
111.564	567.778	839.746	1270.68	817.406		103.25	1254.4	1386.52	1597.4	983.526
112.346	658.847	1415.71	783.114	1067.46		103.388	1727.32	1956.39	1609.22	974.336
111.312	1388.19	992.519	825.244	1058.65		103.237	2233.42	1474.6	1373.85	1178.1
114.534	364.518	664.963	811.639	1137.45		103.309	1049.57	1346.54	1035.36	931.09
111.806	617.843	692.132	1293.83	759.932		103.076	2064.75	321.079	1145.18	988.356
111.392	910.554	677.727	1044.72	960.126		103.428	2272.73	825.282	910.577	823.782
112.004	1166.34	580.536	1608.94	969.709		103.536	2029.49	1186.86	1363.53	749.603
112.685	1484.66	725.056	1010.2	621.778		103.835	2565.82	1960.47	1392.67	700.491
111.402	1329.27	921.083	553.91	658.16		103.077	2827.24	1297.73	592.928	685.466
108.245	1238.27	1153.86	859.426	1017.6		103.182	1963.51	1461.88	1090.43	888.304
111.785	647.312	639.927	1339.26	728.171		103.082	702.675	1333.22	928.906	428.939
106.807	930.401	1176.85	1310.81	1504.71		102.889	1472.84	2070.87	1657.77	1088.3
110.19	625.832	1254.45	945.635	1186.36		102.93	1987.5	1703.71	918.675	1274.81
111.29	910.431	692.999	779.058	1187.77		102.99	1437.47	1570.26	1092.06	1025.32
115.179	588.08	747.977	1246.31	1188.1		103.805	1206.04	1699.24	1165.81	936.529
113.019	1134.74	784.858	677.006	490.048		103.462	2472.54	995.924	1107.32	885.46
111.005	893.645	520.915	621.187	495.3		103.291	2763.46	722.937	1039.92	780.809
111.479	1528.86	710.678	800.83	741.064		103.189	3171.98	1573.87	690.687	753.49
113.454	784.975	913.122	774.08	828.796		103.431	510.909	1243.26	1556.36	685.527
111.019	2026.01	699.682	915.77	1013.55		103.115	3075.37	2299.11	2063.95	873.201
112.243	762.154	1143.05	936.055	861.718		103.214	1991.46	1484.18	1036.26	1133.57
110.075	1264.83	784.522	1173.34	945.721		102.88	2352.13	1628.68	1528.37	1188.91
113.383	997.614	990.31	996.524	1165.78		103.183	1931.42	2130.41	985.751	588.586
111.875	1173.53	1229.97	830.028	1100.53		102.977	2600.45	2010.26	1237.4	898.866
112.57	1599.8	1224.34	214.599	1237.61		103.478	3142.83	1511.9	196.369	895.352
110.678	1053.17	805.66	784.404	910.908		103.464	2755.87	631.838	1508.34	1166.31
112.016	957.627	1079.87	1114.81	1023.39		103.296	2306.53	1408.69	811.33	729.892
110.968	443.266	1118.14	1292.67	786.596		102.776	1708.27	1849.99	1381.63	667.532
110.923	1563.71	960.228	874.607	889.032		103.132	2259.68	1630.97	961.925	1239.53
116.659	788.994	881.578	1167.94	923.977		103.866	1164.23	2003.16	1507.38	705.452
112.105	1567.17	532.892	1150.69	997.234		102.727	2897.68	956.544	1024.93	971.106
108.94	929.602	808.451	1573.13	899.135		103.287	2511.85	1184.84	1152.33	890.026
111.853	1117.06	717.486	1426.39	808.258		103.199	2280.51	1534.56	1022.7	978.235
114.411	1510.06	1411.01	965.739	618.7		103.848	2606.62	2209.93	1143.08	717.829
114.408	814.556	504.722	954.425	820.745		103.551	1831.59	1722.69	1237.28	704.131
111.724	1223.7	948.408	1181.55	730.152		103.177	2166.82	1851.78	1513.68	924.509
111.671	581.504	1095.5	1081.51	905.152		103.262	1938.81	898.585	1158.69	1213.81
111.114	734.975	840.111	1204.38	506.964		103.349	2244.19	1215.91	1848.36	977.033
113.581	648.616	489.78	1093.72	850.554		103.312	963.966	659.29	813.38	912.878
111.541	850.171	725.892	1308.9	1363.54		103.28	1966.46	882.155	1869.04	823.232
110.224	1134	1626.78	1424.29	1232.71		102.893	2161.15	1502.2	1459.85	1049.5
112.155	1650.83	750.122	722.459	599.193		103.431	1375.86	1121.89	802.37	445.723
110.479	751.417	1175.7	1302.1	1036.84		103.508	1597.37	2074.84	1411.02	228.937
112.446	607.357	778.651	1083.41	1122.29		103.06	1656.31	1501.1	1494.46	546.154
110.527	1556.47	1136.98	1224.77	1351.91		102.958	1927.29	1172.3	1208.95	1133.24
111.794	1887.47	785.968	1376.41	1119.77		103.844	1909.48	1782.09	1492	669.63
114.28	1472.17	1356.2	1384.22	979.755		103.206	2709.58	1771.09	1349.44	886.724
112.704	745.873	818.13	1346.17	788.604		103.34	1292.4	1393.11	1735	873.147
110.443	929.977	1123.63	1479.34	1028.4		102.835	1546.18	1929.26	1566.42	873.992
115.373	721.411	1179.9	525.106	1032.6		103.345	1639.72	1341.78	465.529	1295.52
112.784	751.28	628.353	1073.88	472.566		103.319	2603.04	2007.31	1258.03	659.524
109.927	888.198	784.898	923.007	611.021		102.788	1832.43	1300.79	1033.65	636.253
109.083	1517.38	779.941	1002.33	929.234		102.844	2049.19	2186.69	1122.51	656.821
110.812	746.91	923.194	1272.16	664.04		103.324	2640.09	2074.52	981.805	605.14
110.932	1025.96	925.695	1383.19	1653.26		103.313	3922.56	1477.56	1378.6	1210.16
110.368	1511.61	671.644	926.988	1088.65		103.327	2694.53	1109.9	1213.3	587.267
111.62	956.817	1257.99	2167.68	584.58		103.318	2428.88	1837.17	1216.37	612.957
111.484	593.423	1677.13	1345.78	1101.18		103.382	839.443	1480.66	680.626	582.019
110.756	946.677	1434.07	1068.19	811.196		103.353	1614.08	1873.3	1565.86	650.112
116.259	1361.22	1127.82	1220.17	596.463		103.246	1155.97	1798.62	1329.49	682.463
111.109	1194.5	1252.57	1092.83	844.824		103.253	2404.95	2239.75	1126.42	1054.52
106.927	868.695	759.782	1111.19	808.95		102.865	2050.27	1519.71	1026.69	662.607
111.276	487.46	1165.1	1465.54	746.265		103.188	811.365	2067.07	1725	842.808
116.541	1733.25	923.195	1142.11	1037.74		103.762	2932.86	1573.22	772.091	928.077
112.056	846.71	591.198	1333.74	1275.85		103.2	2467.38	945.637	1298.1	1155.66
111.795	1276.87	1035.37	1288.82	922.175		103.313	1833.78	1402.26	1358.4	618.019
113.189	960.018	802.503	1660.66	496.293		102.6	3312.69	1320.76	1758.36	851.459
112.299	1554.38	1279.35	1199.46	643.09		103.098	2161.58	1900.28	1447.01	840.933
112.284	1210.76	1076.94	2026.06	1088.86		103.319	1786.99	1337.32	1641.09	861.845
109.822	1021.79	1658.5	933.575	543.091		102.701	1498.7	1981.59	874.298	537.698
112.376	1294.21	1039.49	701.061	841.058		103.083	1940.4	1635.93	1376.86	681.323
110.801	894.416	1003.32	1023.01	548.88		102.603	1886.47	2187.63	652.908	694.7
113.319	566.275	859.714	1932.86	1043.21		103.339	985.948	2122.94	1808.39	834.075
109.596	1172.18	996.93	1050.86	860.102		103.386	1882.25	1501.89	1091.37	771.475
110.23	866.39	759.131	726.076	788.868		103.393	1605.32	1108.41	846.189	699.242
113.078	999.514	814.39	1292.78	404.604		103.376	1009.74	2110.09	876.498	637.269
110.926	575.145	871.382	693.889	759.279		103.061	1098.94	1643.02	1304.68	612.471
111.722	1111.87	644.325	1372.29	673.181		103.253	2107.54	1534.11	1121.26	935.7
112.498	624.014	702.132	1537.22	989.976		102.874	933.579	1129.1	1253.82	1011.4
108.415	1186.31	735.403	820.058	923.306		103.192	2221.34	1008.95	1028.12	801.716
110.182	1152.03	856.719	1731.14	1038.02		103.393	2232.79	1612.93	2894.38	872.735
111.222	2241.04	1431.28	1109.78	658.675		103.702	3091.26	1620.81	1296.47	539.675
108.49	1097.8	1319.43	1322.91	1009.62		102.915	359.752	1974.49	1399.57	1239.1
110.396	731.452	1475.17	997.557	667.477		103.33	1439.6	1781.24	1332.25	894.066
109.826	513.693	856.133	1954.92	789.625		103.332	1393.56	1480.71	1568.83	821.652
112.972	790.233	886.136	969.98	748.627		103.158	2258.14	1485.79	1273.76	874.563
110.186	1114.51	1158.51	2249.14	878.294		102.731	2005.32	1763.34	2149.81	1056.21
116.732	1041.74	1157.86	1301.38	624.218		103.317	2510.28	1708.85	1857.35	1063.77
114.139	1172.25	772.859	1078.48	1083.79		103.308	3427.26	1043.82	1187.32	1000.94
110.943	1225	1113.78	846.559	795.738		103.323	2120.27	1325.54	984.714	806.858
109.427	1844.03	735.423	873.252	855.028		102.828	3716.14	1476.66	933.715	756.461
109.772	933.848	420.056	797.465	783.881		103.394	2284.56	1302.34	1188.24	953.951
103.998	1067.75	916.527	1161.59	1039.32		102.171	2018.44	1317.39	1310.63	1196.84
114.445	1200.42	1283.91	852.229	683.685		103.467	2345.51	2097.51	1095.55	807.263
111.926	808.157	1651.43	1604.43	992.344		102.848	1510.65	1650.44	1681.82	867.956
110.336	1233.43	927.286	674.797	870.506		103.427	2418.29	927.77	920.372	1167.41
112.883	1115.46	883.809	945.276	916.499		103.344	1982.22	1728.34	927.317	1051.36
108.507	985.527	1052.83	1363.68	960.619		102.687	2199.56	1201.62	1449.91	757.149
109.644	1865.37	843.403	891.011	954.919		103.236	2838.4	1967.67	1140.25	931.601
111.731	1094.29	704.78	1164.76	1186.72		103.036	2382.54	956.384	2824.08	625.761
111.794	1344.29	2093.44	540.667	507.644		103.284	2499.73	1562.53	913.776	1045.38
113.842	1067.47	1067.88	1156.14	642.783		103.524	1582.48	1520.97	1184.59	1002.95
108.561	1308.74	1032.82	670.216	722.392		103.092	2139.82	1941.26	700.607	872.956
110.862	926.977	1432.24	662.926	1076.09		103.096	1597.44	1276.93	1871.58	1231.07
110.819	866.927	799.524	845.44	655.327		103.166	1886.86	1800.37	964.801	661.354
108.688	957.295	1338.23	1390.12	851.868		103.493	2033.12	1822.19	937.617	716.441
110.792	917.929	1138.63	1156.32	794.071		103.345	2162.85	2184.41	1036.08	779.824
108.297	736.037	866.921	643.636	1088.89		102.664	1757.31	2008.31	606.255	652.241
107.922	1071.05	933.332	1541.03	649.113		103.217	2064.88	1561.23	1347.45	852.538
113.301	502.999	1556.67	1153.71	630.506		103.745	475.262	2244.68	1673.41	754.29
109.873	1246.23	265.024	1644.03	902.05		103.568	2726.53	2186.71	730.993	1037.14
113.214	1077.5	1025.86	1314.54	780.077		103.306	1980.95	1846.68	1778.2	803.283
110.329	963.446	579.239	181.313	923.948		102.974	1781.82	1654.34	297.022	858.285
112.222	1275.7	776.832	594.467	707.831		103.327	2335.37	1851.14	1107.15	955.054
108.585	891.255	1174.79	1343.79	1159.88		103.238	1892.87	1509.39	1459.15	404.576
110.527	555.021	1431.12	766.429	1071.9		103.233	1022.98	1420.31	1089.54	694.552
113.901	899.518	983.065	820.223	743.35		103.566	2101.34	2043.48	812.302	897.533
116.274	688.817	1128.97	834.937	996.796		103.387	2446.35	1540.45	2199.97	1050.81
109.783	1063.93	1185.95	872.879	1065.72		102.771	1845.12	1367.08	1194.62	1044.1
108.1	772.571	868.37	1000.86	645.688		102.449	1902.45	2302.51	1365.01	1251.04
113.563	1857.16	937.981	969.294	788.217		103.166	1863.33	2137.82	1558.88	839.709
112.5	828.415	779.866	705.931	1011.77		103.327	1810.97	1628.48	967.368	1248.21
114.164	1145.9	751.024	807.352	645.586		103.178	2429.16	1108.24	1067.75	970.676
110.074	1477.95	1169.59	958.488	905.754		103.068	2568.35	1962.38	915.729	852.937
110.731	1068.28	1300.89	1270.92	679.702		103.709	2464.41	1451.76	1230.23	761.366
111.653	675.895	850.674	982.409	753.403		103.176	1164.28	1705.11	1045.18	992.228
112.48	821.138	1060.11	1350.57	653.788		103.304	910.498	2050.61	1762.77	476.681
106.185	834.762	1290.28	705.309	1058.19		102.707	1907.56	1755.3	765.276	822.919
110.658	1347.23	2040.98	808.602	1273.86		103.336	2460.38	1565.03	865.278	918.211
110.21	731.059	1684.91	996.138	723.919		103.063	1542.95	1700.17	2178.59	898.251
108.493	1002.08	1347.27	967.013	862.782		103.127	1807.33	1842.52	1267.29	682.683
112.095	1030.32	583.789	814.08	864.674		103.468	1985.2	1625.04	853.918	981.345
111.924	524.725	1585.64	1086.24	1559.49		102.996	632.615	2322.21	1368.58	684.885
113.527	991.13	914.606	785.754	946.328		103.205	1742.53	1858.8	1125.17	926.065
108.574	768.772	1070.56	1056.33	1197.51		102.743	1580.95	2091.38	1265.98	855.4
111.175	1788.73	869.886	591.854	536.245		102.703	1870.7	1783.37	1208.39	1041.5
111.423	851.171	1680.94	925.473	778.35		103.291	1608.33	1866.91	512.413	945.413
110.629	650.866	761.768	568.272	629.875		102.829	2121.19	1587.79	1231.01	777.02
109.955	1194.56	1031.53	1204.92	918.087		103.122	2067	1737.85	1340.22	1177.15
111.207	526.191	994.917	777.951	672.283		103.147	1937.63	1609.28	947.81	1391.1
111.255	623.905	765.549	2001.79	948.282		102.576	1989.11	1642.56	2068.31	724.901
110.709	1038.42	1537.02	934.955	825.135		103.183	1913.27	1685.09	930.375	885.668
109.163	1286.97	1309.14	640.725	475.831		102.864	2367.74	1524.44	821.906	375.275
110.113	478.179	884.556	1428.96	723.621		102.96	270.488	746.058	1348.98	972.47
109.323	1094.4	1917.8	748.081	717.312		102.6	2436.8	1908.51	1121.42	955.611
112.999	750.578	1401.06	643.074	1578.82		103.6	1626.88	1831.54	773.692	876.094
112.421	959.731	837.137	848.734	1091.34		103.03	1889.04	1667.49	880.704	1281.26
110.318	1401.74	1093.74	866.571	815.458		103.145	2331.17	1941.13	1162.25	1023.31
112.225	752.318	650.458	1055.74	869.874		103.112	1422.23	1357.52	1581.12	665.627
109.378	961.571	1168.49	1075.37	759.301		103.049	2414.12	1601.35	1500.5	723.533
112.627	1415.56	904.252	1445.15	795.565		103.721	2060.91	1281.17	2070.61	747.669
109.007	1067.69	1549.85	931.632	867.934		103.126	1687.81	2300.13	1731.18	660.06
110.573	701.861	1318.72	1177.92	713.283		102.536	1681.59	1878.37	962.014	627.181
110.944	820.274	855.907	934.868	719.44		103.423	1194.58	2165.93	1297.33	834.697
111.995	911.603	1188.62	1231.37	1134.37		103.945	2172.32	1870.66	1491.55	1132.28
112.272	993.248	882.926	1553.19	996.135		103.11	2598.22	1846.81	1312.07	793.349
109.405	455.371	836.039	1164.65	973.46		103.269	849.715	1487.97	1506.26	1195.26
108.846	898.743	696.335	1430.47	1061.8		103.305	1738.59	1903.2	1571.45	999.591
108.766	798.454	1372.16	1045.99	952.716		102.955	1776.66	1818.97	897.841	1003.71
108.574	936.172	792.463	980.693	881.466		103.058	1784.5	1640.1	1694.76	1165.39
112.896	973.87	1525.41	1026.37	1097.47		103.493	1736.23	1955.34	1187.28	1145.52
109.365	1968.01	911.895	878.351	525.394		103.084	3582.18	1051.15	1349.35	777.527
111.234	858.594	991.241	1281.84	792.189		103.105	2033.8	2655.31	1679.35	736.846
111.949	1102.27	821.167	915.139	706.533		103.124	956.921	2104.05	1371.02	679.334
110.188	736.55	683.769	1407.95	1093.35		102.64	1417.33	598.374	1485.44	919.831
108.173	970.113	986.169	862.95	639.209		102.754	1703.76	970.168	947.091	827.374
111.177	1108.8	1045.21	1629.15	1038.15		103.035	2371.55	1216.58	2314.66	1228.78
112.415	1042.87	1259.03	1097.33	437.827		103.314	2170.13	1937.84	1196.79	900.848
109.769	775.968	1012.72	1088.11	611.43		103.119	1141.86	1646.82	2086.82	752.206
111.656	995.661	670.853	1552.87	902.665		102.804	2178.06	1052.59	1209.5	884.512
110.246	802.638	892.933	1621.02	1103.1		103.068	1780.94	1989.79	1308.08	958.811
109.048	1325.12	942.092	961.744	951.542		102.934	953.498	2042.4	1664.85	1232.65
110.122	2171.52	625.546	1492.53	1066.58		102.938	2856.47	1172.03	1077.41	606.269
110.274	1641.32	1120.71	1611.81	820.564		103.117	2020.04	1827.59	1399.43	657.348
113.036	1002.3	847.133	1077.95	650.566		103.096	1843.23	1465.71	958.277	551.653
109.17	1098.97	678.864	1720.43	953.065		102.718	2550.04	1215.04	1524.12	580.625
111.46	998.439	1199.28	1260.11	1166.89		102.858	1780.2	1243.46	1346.2	1264.51
110.815	682.874	652.087	1446.93	855.269		103.121	1934.44	1266.89	1445.19	1199.74
111.557	1086.74	931.346	876.97	1113.68		103.221	2019.09	1748.01	1190.17	696.633
109.17	1356.27	1240.87	951.762	1017.79		102.926	2000.26	1542.05	1026.91	877.985
110.9	2076.89	1241.66	1564.7	1037.04		102.887	2765.81	1950.5	1245	1111.76
108.841	902.589	601.636	1933.33	1010.38		103.26	853.943	923.956	1730.3	878.222
110.286	778.797	665.33	1176.17	990.627		102.597	1327.48	1222.08	1643.05	777.677
107.558	854.092	1310.15	804.412	829.551		102.919	1378.63	2300.95	1132.41	901.421
108.784	545.083	693.325	1404.82	955.53		103.075	895.691	1122.68	1631.63	791.768
107.192	1448.04	1209.48	1652.74	600.752		102.568	1961.59	1955.53	1581.4	915.691
111.243	1053.49	1018.78	798.711	1150.94		103.053	2422.72	1458.91	594.415	979.287
111.393	802.602	1285.9	925.761	1038.33		103.755	1315.92	1154.32	778.288	811.71
110.715	1721.26	901.394	1345.89	1429.05		103.051	3421.56	1516.87	1260.97	1038.07
110.447	1167.59	1513.86	1522.81	990.125		103.267	2529.67	1413.77	1050.74	798.494
107.543	1747.93	977.897	1209.86	610.767		102.2	2227.87	1313.52	1308.89	737.68
106.749	1278.38	1312.1	2275.63	1285.02		102.436	1822.93	1659.56	2146.59	982.066
107.416	1586.83	1360.67	656.096	977.21		103.184	2898.82	1586.9	571.735	764.597
107.899	655.926	812.309	1876.34	1281.99		102.818	2241.2	1562.51	1684.16	650.862
109.363	1379.43	804.362	986.096	931.801		102.654	2788.66	1033.36	1239.68	1122.48
111.288	941.376	1295.81	1836.62	983.747		103.437	2005.58	1955.19	1057.97	978.068
108.73	837.628	1817.95	1292	990.334		103.192	1304.12	1184.6	1366.15	807.576
111.826	2131.67	1088.01	1237.61	426.894		103.12	2619.17	1713.15	1933.42	433.071
108.286	1004.63	823.079	1414.33	728.182		103.023	1881.59	1739.36	1577.99	1267.89
109.562	1383.71	1304.14	1748.44	644.676		102.896	1547.89	1147.56	1177.27	650.273
110.534	872.122	1534.28	1053.47	949.927		103.4	2394.96	2077.15	1000.05	932.438
108.577	1227.83	825.465	1087.89	832.33		102.587	2294.47	1361.47	907.123	1074.82
110.12	1319.38	1067.69	1469	568.857		102.925	2165.44	1766.15	996.222	513.721
113.517	729.957	1176.19	966.321	851.361		102.9	1564.36	1930.54	1338.08	888.972
110.523	987.205	884.752	689.186	1067.89		102.908	1473.88	1618.27	234.832	790.132
108.648	1148.81	1048.48	1054.03	1127.19		102.627	2437.37	1435.19	1702.65	697.077
107.412	827.246	1097.77	1095.95	694.741		102.537	1926.98	1555.25	1810.83	457.977
111.262	2568.47	1363.48	1159.41	1265.23		102.817	2186.21	1711.84	1895.88	1047.97
107.137	1028.18	696.118	1189.11	502.909		102.312	1872.39	1035.13	1332.38	865.488
107.416	1824.66	1143.39	968.144	788.889		102.357	3188.03	1536.32	1027.63	862.257
109.451	815.008	908.117	1136.2	1266.85		102.882	2556.99	1566.47	975.634	1104.78
108.304	879.992	1297.42	1926.03	1431.2		102.486	2158.18	1666.38	2338.35	678.155
109.544	1439.33	603.326	921.717	1383.1		102.969	2779.83	1546.83	961.558	964.593
108.376	904.956	917.309	1067.63	1232.88		103.054	1252.95	1424.03	1180.77	468.316
111.545	779.612	710.1	955.855	1339.56		102.73	1840.24	1445.95	2026.79	1300.06
108.227	656.342	709.827	1169.65	1268.65		102.477	903.143	1520.34	1250.54	1240.17
110.892	2226.83	1419.94	445.71	963.616		102.937	3393.65	2188.43	809.383	686.178
109.208	1322.47	1245.13	1510.04	559.018		102.884	2731.3	1878.73	1653.91	1080.96
109.524	662.611	706.392	380.325	471.386		102.859	1967.43	1096.33	377.261	747.4
111.707	944.316	614.985	1572.07	351.999		103.046	2187.88	950.148	1429.42	558.33
111.313	679.503	1038.26	1065.77	580.571		103.297	1192.07	1621.59	1563.18	749.275
109.602	1005.81	1074.43	2414.57	718.576		102.868	2298	1611.68	1495.45	880.967
108.748	1225.2	1153.62	1140.07	858.613		102.668	2436.34	1457.48	1685.11	951.539
112.235	1515.44	952.087	1424.01	248.313		103.084	2034.84	960.49	1269.1	329.018
107.899	616.034	516.375	957.393	1052.67		102.855	1501.06	1855.82	1216.63	1378.35
110.18	1178.11	798.743	1082.18	575.581		103.071	2420.1	1629.37	1000.72	775.404
110.344	846.308	1024.42	1180.01	1116.78		103.02	2283.26	1517.14	1441.1	1112.75
109.872	1141.66	997.933	1369.58	896.85		102.918	1676.23	1423.54	1067.37	824.811
115.703	1079.15	882.146	1046.61	718.201		103.615	1515.53	1973.54	956.643	852.439
110.993	1139.72	836.325	1407.06	1161.15		103.438	2138.29	1485.92	1498.54	1159.39
107.271	901.521	1463.85	773.879	730.103		102.853	1841.61	2051.03	1155.76	1267.95
107.448	1502.23	1101.21	1278.38	779.409		102.925	3094.7	1356.01	1236.73	920.703
108.073	888.183	985.759	1454.41	728.676		102.723	2334.39	951.722	1318.11	638.157
109.91	1559.86	813.142	1007.89	1041.56		102.863	1560.41	1485.12	811.809	1078.58
112.83	616.16	777.2	1604.68	907.995		103.053	1113.93	1259.84	1864.83	1060.12
108.978	1088.66	1066.54	2143.62	933.566		102.582	1495.23	2096.61	1692.81	630.033
111.713	741.269	855.844	913.74	979.265		103.214	1615.56	1864.13	1248.41	583.997
109.774	578.469	1134.54	1144.02	599.286		103.151	1278.15	1567.05	1133.8	471.457
108.442	1182.29	1066.88	471.319	346.038		102.791	1475.44	1086.97	337.932	505.914
112.411	694.196	1451.66	1457.82	675.172		103.262	1417.44	1611.68	1509.48	883.644
110.479	903.429	953.281	1284.8	1219.05		103.208	2342.03	1091.36	1794.24	936.118
112.928	600.398	1131.32	923.932	757.608		103.252	1285.17	1861.65	1010.06	834.301
107.563	786.957	1402.05	919.681	1399.86		102.95	1541.02	2303.13	1257.8	812.537
110.913	552.438	1007.7	1176.29	1003.7		103.294	818.994	1436.56	1737.85	532.623
109.82	1082.82	1131.08	1702.46	907.96		102.873	1276.35	1797.58	1889.97	638.552
109.525	669.209	514.335	1559.8	917.334		102.941	2271.17	1890.12	1157.79	1098.04
109.78	446.097	776.697	1495.15	785.36		103.091	1493.95	138.884	1837.07	705.607
113.233	513.102	1139.71	972.924	371.035		103.282	1271.56	2200.7	1589.61	875.37
106.274	1382.47	963.866	789.684	756.801		102.846	2045.56	1409.9	1333.52	778.044
109.795	1581.52	763.891	1091.28	592.095		103.222	2346.96	1649.39	1240.62	959.978
109.898	451.926	1350.02	1201.12	772.577		102.91	757.928	1319	832.459	628.859
110.629	1231.22	1047.48	889.823	864.38		103.237	1607.44	1964.76	1309.29	786.258
110.967	985.667	1143.61	1380.57	361.478		103.397	1582.54	2107.12	1433.23	1130.46
110.796	1033.13	430.509	697.939	1049.85		103.455	2081.62	366.051	1172.42	792.747
110.561	556.376	1138.11	1355.06	967.306		103.082	1697.76	1658.33	888.948	1285.38
112.886	539.748	991.459	1192.15	679.955		103.1	414.706	2324.11	2075.27	847.277
108.607	398.912	991.326	1040.83	827.093		102.959	937.172	1476.26	1219.44	855.493
111.066	618.822	1072.37	1219.71	777.665		103.338	777.616	2408.45	1221.23	822.578
111.5	639.992	1051.76	1573.88	997.597		103.008	1080.95	1242.57	1786.57	596.982
111.828	367.178	925.588	946.456	1160.55		103.201	857.247	1635.11	1338.45	599.085
110.369	551.976	1036.43	1077.93	1106.57		103.081	1617.83	1609.3	1756.66	771.784
110.607	742.21	1209.75	1485.5	722.242		102.761	1743.96	1588.79	1786.9	754.498
114.961	815.974	853.63	1381.32	841.42		104.25	2033.11	2102.36	1843.32	783.769
110.447	648.278	787.289	1019.62	1400.62		103.429	1758.57	1267.38	1299.19	811.436
111.512	389.306	1368.67	1105.76	893.664		103.698	1397.71	1418.22	1352.69	1173.12
110.357	1047.78	955.244	1659.76	600.768		103.077	1774.6	2348.91	1558.99	519.481
109.212	991.33	1055.82	1761.29	958.504		103.258	2126.62	1303.99	1949.51	887.671
112.741	847.232	778.537	1140.01	754.735		103.338	1703.49	1296.58	868.31	650.303
113.176	2109.01	878.114	1693.34	800.591		103.44	2777.53	1510.24	1309.73	746.225
108.317	630.925	1089.57	1065.23	510.739		102.552	1781.87	1568.38	1219.91	626.619
111.646	1513.15	793.802	1745.59	1065.09		102.806	2772.93	1154.84	2163.18	931.381
107.594	636.665	983.675	1461.97	768.036		102.944	982.049	2382.7	1346.6	523.826
111.926	1618.97	809.494	1626.47	630.106		103.115	2176.25	2232.39	2292.11	704.668
112.283	588.553	1211.26	1196.26	788.035		103.385	1126.81	1350.4	2011.3	658.262
111.664	901.214	569.493	588.968	790.954		103.311	1251.87	1210.88	856.794	571.706
109.38	769.022	1135.16	947.372	956.82		102.594	1397.92	1805.15	873.999	1028.04
108.613	1170.84	1033.88	688.255	1152.2		103.121	2016.08	1782.62	946.858	673.085
111.431	636.842	934.264	750.841	518.454		103.366	1200.72	1142.32	905.844	515.968
110.998	700.234	1009.16	1848.03	916.888		103.131	734.941	1457.53	1471.74	976.758
112.918	854.93	820.781	1402.15	772.343		102.972	2281.53	1235.9	1817.84	965.112
111.182	484.829	1131.77	786.02	978.275		103.14	1581.57	1366.75	893.292	927.666
115.265	909.835	295.607	1273.45	523.187		104.089	2268.83	403.462	1174.82	525.26
114.335	1421.91	1055.52	1092.21	779.994		103.458	2073.24	1506.34	1537.67	832.014
112.381	818.957	553.109	875.017	901.009		103.426	1848.58	1187.86	1138.49	679.425
112.018	600.81	1083.81	867.904	436.284		103.264	1443.81	1539.51	1463.04	545.624
112.319	1050.97	685.608	1413.91	964.513		103.446	1689.72	873.542	1395.17	728.47
109.02	1517.75	863.187	1034.92	707.981		103.083	2139.52	1330.09	851.528	772.841
113.339	1222.73	687.176	579.608	1172.23		103.073	2020.62	1226.42	981.337	660.078
110.128	1360.12	444.215	927.165	918.362		103.314	1873.93	1039.36	1077.43	815.719
110.228	931.902	996.889	584.181	943.175		103.024	2327.36	1349.91	1213.6	1015.4
108.816	1335.37	883.834	531.17	423.095		103.155	2820.05	1191.84	2291.34	503.272
112.369	1927.5	886.111	997.232	1048.84		103.058	2741.01	1156.23	1383.96	802.251
110.29	712.141	1706.73	1182.07	697.351		102.772	510.121	2654.51	1248.78	876.717
110.567	1897.37	723.355	1533.95	819.721		103.01	2305.97	1929.79	2641.51	960.026
112.392	919.64	634.628	1561.56	497.905		103.339	2518.06	1018.08	1429.04	468.745
112.177	953.016	1143.2	881.927	470.746		103.277	2101.14	1460.1	846.719	679.313
109.958	905.394	1317.12	612.675	535.412		102.699	1709.13	1840.62	798.87	593.855
112.324	1199.26	497.212	979.945	696.792		103.375	2098.47	960.571	1546.55	936.22
113.724	1450.31	795.373	882.716	1372.86		103.608	533.018	1702.05	1022.11	791.344
108.995	2139.4	1486.54	659.008	508.509		102.951	2712.11	1458.72	776.297	508.647
109.786	1065.26	930.876	875.57	955.761		103.18	1598.16	1657.72	985.756	1067.05
113.624	974.472	741.676	619.2	809.251		103.972	1464.29	931.612	1303.56	1117.05
112.307	1772.34	799.362	1168.44	831.089		102.848	2007.06	1962.8	1216.88	830.431
111.659	1649.07	905.784	1929.64	1134.92		103.499	2286.92	1189.96	1958.28	1169.43
112.145	746.364	800.53	1301.54	1101.49		103.397	1252.71	1655.83	1117.31	990.991
110.756	953.872	902.593	1108.06	957.331		103.066	1797.95	1218.17	1759.28	1013.66
108.199	932.911	779.959	1330.06	437.644		103.06	1717.88	1224.68	1421.77	418.041
109.402	558.501	788.702	558.624	657.073		102.607	916.36	1672.46	308.431	1304.79
109.115	1113.48	938.63	907.664	644.642		102.973	803.856	1785.65	1118.67	789.514
108.399	1413.74	553.221	787.904	810.825		102.717	2076.88	923.922	922.594	952.85
112.752	1306.95	866.114	1728.5	1046.15		103.315	2267.39	1004.73	1560.52	532.111
110.671	837.696	525.843	917.804	1137.98		103.281	2109.92	1109.76	1650.57	776.76
117.467	1231.31	632.001	1324.1	733.392		104.019	1952.1	1025.67	1741.28	1092.58
115.188	1469.69	732.041	1331.12	1150.39		103.515	1855.76	1435.49	1139.4	889.646
110.49	2440.33	1052.27	1243.96	1183.58		102.776	3232.74	1199.08	1877.58	899.687
114.225	687.006	1577.61	1705.83	1145.26		103.569	1748.59	1610.79	2251.46	1326.39
111.29	987.656	607.44	855.062	707.185		103.192	1890.14	1666.71	1263.21	1223.66
110.653	1218.31	968.44	1053.35	1111.9		103.146	2020.55	1875.55	1063.96	718.609
108.156	600.584	818.649	1290.85	1229.13		102.965	275.171	1960.45	1511.86	1208.09
110.114	1534.03	716.947	955.019	579.756		103.046	2873.19	1773.84	914.702	928.735
114.115	1053.85	891.169	771.953	858.561		103.504	2099.66	1316.04	1223.61	1030.71
111.792	1536.83	475.587	1161.89	961.085		102.83	2288.68	1321.27	1892.13	679.755
111.872	636.227	1073.12	702.48	976.459		103.155	1157.4	1301.24	1073.32	824.382
112.822	1759.21	1634.34	1197.39	906.749		103.227	2510.75	2100.45	515.159	731.653
111.652	1210.41	858.653	1401.57	608.59		103.004	1875.96	1544.26	1143.37	1401.5
114.345	1905.16	1527.41	1310.41	695.661		103.425	2581.81	2750.05	1409.11	1044.2
109.025	1355.1	1256.38	1084.65	1001.24		102.652	3213.24	1458.16	1146.12	736.221
109.864	1160.12	1874.6	850.429	747.888		103.192	1309.37	1615.05	1420.67	1136.42
111.66	1307.68	773.201	1607.31	1278.95		102.807	1902.17	1091.77	1642.74	811.035
114.483	1063.35	1456.13	1009.95	661.897		103.596	2124.03	1627.51	1335.52	835.666
107.407	441.087	766.795	1459.11	809.907		102.599	964.051	1452.99	930.907	659.014
114.224	1091.21	1273.37	1267.84	933.634		103.306	2008.91	1463.64	1449.31	997.35
110.084	1518.36	715.145	647.725	699.098		103.159	2823.05	1565.43	1079.85	667.638
111.62	1566.65	768.093	880.293	1027.5		103.341	2260.54	1276.31	1573.85	825.617
108.325	1480.8	922.929	795.938	951.915		103.08	2719.85	1994.04	976.266	804.609
109.612	1630	851.137	1581.23	1006.18		102.722	2707.79	1028.6	1151.89	1293.88
113.267	1000.79	1437.05	734.234	590.882		103.257	1280.95	3417.38	468.229	467.594
110.939	616.168	1148.77	1034.74	949.292		103.511	1705.12	1560.97	287.078	1011.73
112.618	1296.04	995.057	663.045	1219.82		103.561	2236.14	1275.49	1006.68	1217.87
111.128	1316.34	933.904	1213.75	769.495		103.21	2065.78	1418.8	1517.62	880.926
108.929	1500.37	825.511	813.3	568.396		103.465	2327.66	1561.62	818.764	1142
108.951	1212.57	613.661	995.79	838.525		102.856	1503.57	980.209	1366.27	871.281
111.381	1205.52	1399.39	1196.87	751.205		103.26	3093.43	1938.9	909.79	1098.98
111.032	792.572	1031.57	963.801	807.909		103.483	1663.44	1275.06	591.916	601.137
116.443	1556.64	1307.35	465.499	762.24		103.232	2683.3	1567.01	977.24	804.348
112.661	2404.88	667.963	1092.31	860.565		103.512	3645.52	1091.26	2226.22	1127.86
114.083	431.12	1518.46	891.629	893.231		103.091	789.082	1451.13	1032.26	1241.76
113.103	1383.62	799.635	1671.26	1194.1		103.336	1886.1	1178.01	1389.31	1008.62
109.484	1352.13	1293.65	702.508	1066.71		102.868	2205.48	1543.3	1275.89	594.689
110.605	1037.82	1275.1	810.656	983.107		103.337	1980.23	1800.25	1146.72	685.71
109.815	1129.8	1000	1122.1	926.505		103.011	1582.89	1936.21	1047.12	730.091
115.909	608.045	935.816	930.523	1104.72		103.289	1311.67	1611.67	988.456	796.284
110.436	573.07	930.156	1758.5	1002.48		102.87	1333.39	1377.37	1050.12	928.944
110.83	1129.21	1204.09	1115.94	787.017		103.012	1946.89	1788.2	1460.73	496.99
110.378	1110.07	986.736	731.17	921.023		103.309	3767.74	895.4	858.828	1010.97
112.618	615.141	715.737	990.071	825.218		103.491	838.814	1635.52	1478.92	1048.96
113.989	1249.73	1352.45	883.374	993.153		103.495	2354.57	1364.21	1234.29	1189.91
107.221	802.727	999.674	1403.86	1054.63		102.488	2295.93	1784.29	1718.89	766.813
112.495	647.148	558.263	441.918	1015.01		103.384	1344.66	1476.29	715.055	905.716
110.379	771.587	856.865	1682.74	1231.24		102.678	1772.01	1161.85	1579.94	1155.56
113.857	1509.2	1317.53	686.652	847.844		103.137	2493.89	1341.81	2383.6	836.735
113.195	1292.48	1352.56	1603.26	762.822		102.826	2227.65	1235.8	2344.43	544.263
111.282	1210.75	1200.03	1416.93	1060.71		103.466	1256.56	1781.42	1474.32	679.357
111.669	1229.86	506.528	720.661	862.164		103.363	2564.45	648.22	879.178	840.477
112.306	772.795	1191.3	509.293	1137.81		102.763	483.744	1641.88	490.366	682.435
110.187	1322	1759.75	719.587	776.27		102.985	2463.48	2121.36	1982.17	957.686
112.025	849.058	1082.25	1346.56	1019.21		103.069	978.371	1521.82	1123.02	918.264
111.885	1190.78	820.856	1307.99	969.063		103.481	2082.9	1302.51	1421.53	1081.67
111.057	2232.06	804.806	1224.62	743.067		103.275	2896.63	952.567	1749.01	1047.61
111.244	409.609	612.621	1366.5	547.165		103.293	1107.27	1802.03	2369.23	765.74
113.914	1443.77	1497.16	292.118	871.386		103.786	2585.53	2041.03	283.365	774.457
108.971	379.72	1376.02	871.918	777.943		102.805	623.178	1602.82	1320.56	637.545
112.534	1058.56	1125.93	2035.65	961.078		103.315	2125.35	1334.54	1636.39	1392.33
111.347	1293.75	596.731	1521.49	753.096		103.293	2189.36	1181.6	1346.12	968.081
113.599	1188.24	1296.12	1733.29	838.877		103.79	1806.56	1095.68	1441.03	943.318
113.659	654.692	634.671	1703.12	1100.29		103.519	1728.31	1439.1	3146.43	567.038
113.135	768.003	790.548	1534.23	810.673		103.5	1960.65	1299.79	1090.7	923.453
113.237	1478.7	953.189	374.232	840.889		103.382	3165.14	1333.32	806.323	1017.15
112.605	1501.57	1424.75	578.725	790.722		103.303	2084.83	1545.15	1271.49	663.143
106.845	1142.3	1416.86	985.596	1112.31		102.947	1851.51	2343.35	1286.96	1151.85
111.646	511.965	1310.85	779.201	873.535		103.083	1047.31	1405.34	1157.58	770.392
111.767	1254.84	1209.08	1398.86	1315.14		103.008	2752.11	1503.61	2087.13	1184.66
113.945	687.554	1016.84	833.225	803.303		103.714	1165.83	1716.97	1460.01	995.477
110.014	1700.32	787.062	1436.86	919.197		102.927	1020.82	1324.11	1854.02	1598.07
110.733	1274.71	824.924	807.385	1068.13		103.187	3021.65	1171.36	1360.42	965.269
112.191	517.175	1088.3	1643.32	661.771		102.699	1855.54	1356.37	1407.7	605.011
112.732	1510.06	891.144	842.955	917.775		103.18	2677.29	1583.56	1253.94	942.312
111.429	1175.18	746.814	1088.36	484.718		103.152	3388.01	1477.84	1111.31	633.656
110.996	1238.95	917.462	853.947	760.03		103.165	2581.11	1623.18	1160.82	836.365
112.37	509.406	996.176	1101.41	830.224		104.165	1817.7	1049.57	1875.17	743.245
111.03	905.074	1166.59	995.955	1143.5		102.834	2307.53	1716.56	752.629	1075.32
112.003	864.885	978.262	699.83	1001.32		103.065	2239.76	1922.53	843.802	823.572
112.239	1046.24	937.358	1314.49	810.637		103.185	3713.67	1385.98	2329.08	733.122
110.575	1742.37	1194.29	1279.28	1063.32		103.065	2017.89	2155.9	1695.6	1063.62
112.407	1053.97	931.016	795.862	796.791		103.229	1306.99	1367.46	1286.95	803.848
110.375	1745.55	632.112	1074.43	633.349		103.154	3731.32	1374.8	1216.36	803.633
113.327	1085.98	1221.64	622.495	308.789		103.298	479.193	1849.4	1110.57	476.514
112.345	589.034	1803.44	550.198	593.173		103.308	1481.91	2193.37	1671.98	1030.93
111.809	924.23	795.54	1130.66	1181.05		103.503	2204.91	1796.2	1022.06	755.338
111.262	1219.73	361.653	1617.58	1425.4		102.756	2769.49	1500.13	1721.78	761.304
111.683	885.872	1292.74	738.664	701.605		103.4	1497.62	1644.31	953.939	609.511
110.984	1383.35	767.019	1055.88	868.038		103.183	1971.56	1654.75	1775.89	1031.67
113.101	2270.62	783.132	945.666	979.532		102.946	2658.12	1266.36	1410.56	658.778
113.335	1119.66	1462.34	818.773	1012.59		103.359	1499.58	1924.41	1359.54	508.714
114.442	885.946	1108.69	419.297	1061.49		103.334	1304.72	1296.42	327.396	830.557
113.141	1076.01	1482.71	1106.44	973.043		103.735	2515.4	2233.55	882.04	808.194
112.505	2218.64	963.417	1339.77	427.076		103.55	2922.92	891.995	1698.18	723.497
116.512	788.928	1535.98	1222.48	897.458		103.914	1411.99	1889.25	1549.07	951.296
112.061	387.608	874.11	826.179	825.507		102.83	450.756	1012.06	1161.22	1185.17
112.62	974.444	796.476	723.358	526.054		103.132	967.94	1339.43	883.673	1026.9
112.591	1639.72	845.436	462.991	1162.77		103.35	2656.29	1875.59	798.41	845.038
108.526	651.256	1418.75	825.701	890.04		102.903	2041.33	1537.71	1367.9	581.392
112.883	1601.27	1142.09	797.052	773.595		105.563	2614.6	1396	962.217	1307.59
112.247	1046.22	935.549	315.604	900.484		103.307	2717.58	1730.55	166.346	924.077
111.062	659.216	1403.86	963.1	793.868		103.058	1841.98	1861.08	959.827	950.463
111.61	1010.76	618.833	946.445	1033.25		103.171	1787.65	1480.51	1276.09	936.904
112.879	1361.47	567.49	680.451	599.741		103.658	2276.33	1037.58	1163.41	585.549
111.387	676.977	868.031	972.532	1091.1		103.187	2079.77	1404.28	1001.84	881.945
108.816	1362.87	904.433	1289.05	1121.32		102.926	3357.98	1622.81	1504.25	937.187
111.524	889.564	760.257	945.499	1451.1		103.544	1517.44	1700.44	1869.9	611.88
112.732	1026.7	1177.32	1637.61	908.829		103.329	589.462	1393.08	1950.85	713.165
113.142	745.28	1859.17	1054.12	821.871		103.01	1218.29	1270.24	1712.36	896.349
111.53	1040.93	500.763	629.719	1085.3		102.613	2481.92	829.188	872.347	1240.68
109.603	527.726	619.569	732.751	581.573		103.459	758.026	895.228	681.264	897.485
109.638	991.119	596.876	906.65	519.05		102.813	2195.07	1962.53	947.681	739.063
115.22	1213.18	1183.68	1163.17	758.374		103.545	1934.52	1477.94	982.285	641.283
111.571	2052.17	1157.51	1167.18	955.517		103.188	2336.51	2093.84	1571.56	647.549
110.54	659.25	1160.21	827.022	748.123		102.775	1257.32	1792.6	1100.71	647.894
113.701	1448.82	813.794	639.494	1102.62		103.47	1359.54	1392.02	765.647	799.174
109.49	573.626	1336.71	1471.38	892.003		102.888	1955.9	1831.3	1524.79	830.243
116.051	550.988	522.531	1240.44	976.487		102.84	1230.6	1527.55	1200.07	1119.97
112.906	634.272	923.063	686.888	1181.6		103.05	1805.29	1648.34	877.274	973.362
111.169	542.887	765.139	606.633	663.932		103.262	420.569	902.711	966.887	964.271
115.108	1377.9	1147.32	988.936	708.691		103.339	3328.27	1507.42	1102.69	518.3
113.18	745.232	1109.17	688.241	911.416		103.272	1915.19	1917.1	1608.33	537.214
113.581	1309.11	940.775	1216.82	628.714		103.024	2735.94	1235.64	1097.82	803.06
112.164	1284.72	1096.6	1174.98	753.553		103.085	2651.5	1349.79	1612.14	799.918
112.305	1460.26	711.006	1917.02	871.546		102.943	1776.77	1622.05	1344.01	903.192
113.735	1081.71	1232.44	878.224	696.536		103.233	1736.73	1937.36	1171.67	833.624
112.774	876.794	665.614	800.456	819.559		103.141	1943.36	1472.46	869.765	1211.63
111.078	1289.85	784.727	633.57	764.746		103.379	2115.06	1210.03	855.582	890.201
110.091	825.211	901.163	791.816	746.834		103.209	2479.03	1825.33	930.283	697.86
111.915	1846.02	1139.69	852.096	555.716		103.247	2048.04	1779.86	686.035	586.094
107.49	920.778	1004.16	820.38	898.761		102.702	895.995	1613.18	1267.42	1299.85
115.221	944.544	647.185	1051.1	682.713		103.299	1517.52	1015.51	1098.63	938.961
110.386	1590.61	842.738	702.788	363.697		103.107	2577.78	1624.65	840.329	468.312
110.783	789.012	973.735	1089.97	540.946		103.046	1777.08	1401.92	1367.57	920.819
110.671	955.53	1245.95	811.756	525.191		103.062	1788.85	2105.27	1151.35	795.796
109.828	748.312	796.97	424.659	842		103.019	1293.34	1404.85	828.898	805.945
111.006	1190.42	509.957	1300.45	1217.34		103.128	1496.7	1281.31	1272.83	604.712
110.762	905.601	1088.12	666.9	665.116		103.358	1923.86	1793.42	816.262	642.042
107.646	1399.61	1615.03	895.469	655.512		102.971	2649.26	1728.5	1037.66	1042.22
113.606	1133.56	656.72	1042.22	1094.08		103.212	1366.42	1348.6	913.985	1281.73
113.148	1308.75	729.198	806.006	1063.46		102.833	2594.59	1600.37	1053.71	948.624
112.421	715.008	679.968	859.442	582.051		103.146	1996.41	935.219	1193.93	777.194
109.126	1117.61	1077.04	874.203	710.284		103.071	2683.82	1491.44	784.211	555.286
112.086	1041.39	1194.86	1102.28	944.443		103.326	2393.1	1783.23	1382.61	918.727
110.515	1462.58	477.408	767.14	825.578		102.575	1888.25	720.417	873.463	828.505
114.192	934.557	1088.27	846.945	1115.85		103.68	1870.39	1527.66	976.737	587.706
112.19	1156.13	833.088	784.488	705.473		103.104	2161.98	1207.96	738.812	978.709
112.451	939.993	1316.64	1289.56	759.932		103.151	1272.41	1479.68	1702.25	928.018
109.556	1381.26	778.748	1086.77	561.362		102.713	1852.32	235.436	947.755	877.335
109.861	965.709	721.704	551.076	932.791		103.594	2609.95	1768.89	789.447	860.204
116.259	1128.28	1089.47	1104.2	984.974		103.585	1875.55	1341.46	1323.32	818.016
112.429	847.895	1009.1	998.393	652.909		103.001	1714.4	2220.52	1101.91	869.519
109.968	1640.12	592.306	1638.83	1021.4		103.126	2772.39	327.211	2067.23	994.287
113.675	1536.64	1262.02	777.39	514.213		102.7	2307.35	1728.59	1202.38	636.689
110.569	655.247	1158.13	1002.15	862.482		103.084	1768.36	1507.27	929.619	1090.37
107.817	1603.26	1156.48	546.783	1265.68		103.202	2523.03	1772.56	933.374	749.745
110.942	983.353	1079.6	714.789	684.911		103.039	1924.82	1360.36	862.933	917.752
113.694	692.151	402.389	1807.59	458.296		103.416	1256.06	708.02	1591.55	739.711
117.609	883.436	1091.21	1522.69	1059.99		103.116	2144.16	2537.72	1448.54	906.83
112.45	671.998	704.3	1190.92	897.274		103.207	512.497	1601.09	1675.24	674.579
110.709	1096.69	597.771	568.683	691.752		103.09	2542.36	2466.59	690.422	851.998
112.769	1444.23	672.531	746.631	545.337		103.461	3053.05	1161.87	925.766	686.475
112.46	666.328	1331.48	699.853	988.568		103.915	1419.88	2024.67	681.588	762.825
113.3	1276.92	524.431	565.631	1121.31		103.59	2551.09	1245.6	914.729	522.71
110.691	762.483	533.921	818.823	865.59		103.27	1222.34	1054.58	958.411	679.175
113.734	1203.04	829.342	773.728	660.294		103.527	2462.5	1949.78	787.199	1140.6
110.982	1274.11	1110.56	870.981	993.709		103.043	3337.05	1535.44	1753.42	682.816
113.806	1574.56	663.586	693.976	767.189		103.643	1744.43	1023.15	1187.45	1337.37
114.517	1097.26	568.328	426.624	1005.38		103.202	1356.11	654.942	1250.47	786.312
111.69	1149.44	693.872	1264.35	793.116		102.889	2079.9	1323.36	1475.06	1060.41
114.327	818.226	762.17	531.885	827.402		102.96	1609.01	1538.88	1149.55	716.806
111.329	1129.71	517.194	906.984	1042.52		103.058	1933.94	1056.33	1460.39	544.577
115.584	1599.58	1123.92	668.446	735.462		103.201	2419.08	1604.22	848.277	551.56
115.318	1489.01	1030.15	1245.52	1206.09		103.403	2829.76	1532.68	803.858	818.846
113.593	2111	724.425	1134.69	997.291		103.286	2089.73	1485.51	1279.79	1133.34
111.163	1630.63	752.473	793.744	1141.6		103.279	2154	907.606	1324.67	609.771
110.345	1284.42	1011.98	832.767	1030.43		103.187	3492.14	1732.78	927.568	805.191
114.472	1049.33	1405.06	1012.28	1017.63		103.177	1553.4	1618.74	1291.29	1002.89
110.45	476.041	830.343	1565.16	796.259		103.15	1529.91	1409.9	885.343	790.448
111.51	1506.99	1102.6	1591.3	929.341		103.366	3120.28	1231.07	2075.62	867.907
110.559	588.538	779.765	1211.8	1147.76		103.141	363.203	1248.85	1254.05	1075.97
111.94	1088.95	678.436	850.877	896.438		103.457	2193.13	639.537	766.157	1074.04
119.582	2587.85	824.977	937.217	619.276		103.407	3831.68	1080.33	946.066	888.96
109.868	1639.15	1386.63	694.52	1164.16		103.267	373.835	1757.48	974.718	830.887
112.025	502.499	654.897	695.165	938.39		103.211	1537.12	1682.95	673.474	938.079
108.098	1663.15	865.679	711.326	822.618		102.555	2370.11	1376.69	1157.25	705.358
110.537	1007.05	837.708	1164.87	677.073		103.232	1777.76	1538.93	1294.04	759.306
109.078	2624.63	1064.42	858.568	744.411		102.776	2499.1	1538.51	885.745	766.656
112.89	1236.88	679.163	1016.58	788.522		103.483	1854.07	1232.11	1156.02	945.822
113.055	1177.33	802.981	707.594	720.109		103.488	1518.59	1040.8	1275.9	890.59
113.094	666.497	1064.8	1209.05	483.127		103.312	633.061	1621.06	1451.19	241.815
109.375	573.239	791.307	522.946	958.993		103.162	1053.03	1178.44	969.692	1272.38
111.065	1968.63	1092.95	534.496	753.158		102.925	2857.93	1215.54	672.574	830.404
112.348	1382.41	638.068	722.067	1167.88		103.472	2538.69	839.508	460.006	812.547
108.885	1357.48	661.344	952.336	769.25		102.755	2355.68	870.319	1527.16	946.864
112.765	1905	676.319	678.066	592.356		103.186	2803.07	1109.49	838.255	971.239
115.499	424.988	729.779	1038.93	677.819		103.408	783.769	1397.83	1191.56	1003.04
112.439	1246.11	741.335	1361.24	609.101		103.028	2359.74	1308.86	1004.5	639.915
109.851	1504.8	458.79	774.451	977.759		103.086	2207.79	884.371	1066.46	914.481
110.398	675.984	1477.99	685.277	1075.29		103.109	2052.78	1452.89	1853.25	846.506
111.43	426.008	804.231	781.461	1094.5		103.209	246.075	1816.67	1673.75	1190.69
112.031	2259.88	471.771	929.253	1233.4		103.051	2978.47	739.19	631.674	1218.29
110.139	752.957	1056.33	1281.28	923.375		103.346	2225.16	1235.57	1646.69	718.585
110.596	681.153	511.059	1545.82	1074.65		102.685	1250.72	974.78	1056.38	836.229
109.536	489.329	966.597	908.842	1218.4		103.158	1179.2	1249.59	834.485	834.84
110.776	1465.94	850.455	1192.64	1072.89		103.009	2641.72	1488.21	1413.72	950.32
111.092	1785.27	700.772	860.669	1067.64		103.017	2876.87	1361.18	783.345	970.876
113.271	1476.27	719.534	1139.11	749.802		103.136	2426.5	1308.33	1355.51	931.59
110.738	1597.67	862.866	899.744	762.348		103.405	2300.72	1175.98	860.5	914.328
110.845	1480.63	869.333	1368.65	601.894		103.05	2419.99	1042.98	1168.33	759.937
111.879	540.223	655.527	676.717	1000.94		102.729	715.746	976.254	1272.54	950.489
110.598	1351.87	1176.02	301.775	793.924		103.218	2203.26	1594.62	443.721	705.592
115.255	582.726	716.457	880.881	905.296		103.84	765.796	734.636	1139.24	1037.91
109.909	1636.43	771.846	1125.21	693.643		103.208	2682.83	596.668	1291.18	818.47
113.882	1643.03	834.614	631.006	980.348		103.355	2743.06	1409	659.178	983.145
112.976	1317.89	550.873	788.885	1314.68		103.34	2035.25	1509.36	907.733	1067.35
111.131	1105.46	907.138	851.629	649.791		102.932	2835.65	1261.9	982.863	890.821
111.018	1135.16	683.319	935.27	1555.61		103.256	2384.95	822.144	1400.5	594.551
110.578	843.863	659.03	1275.51	1135.7		103.39	1136.37	1223.76	1560.02	906.753
109.927	1665.45	712.353	1876.61	782.922		103.045	1846.09	786.903	2328.66	1040.65
111.964	1544.6	737.471	1032.28	889.122		102.844	1521.75	1278.32	1217.73	706.386
111.969	656.968	701.918	1164.77	1015.84		102.993	1481.96	949.126	575.128	1232.72
109.086	597.85	870.146	729.976	679.542		102.888	903.043	1556.54	915.686	799.084
112.052	1195.35	1349.94	852.15	1059.67		103.113	2236.13	1638.01	1323.01	1156.95
111.75	1559.69	1023.95	1504.88	841.399		103.074	1754.98	1502.23	2669.13	995.588
112.404	2048.48	614.235	832.294	1247.83		103.113	2120.85	824.915	1262.4	835.514
114.867	571.661	1044.71	988.797	1037.42		103.902	916.972	1632.67	1397.47	998.592
111.851	766.958	794.112	734.306	1174.32		103.197	2305.66	1135.38	1177.71	1051.18
111.695	1624.76	1219.78	593.028	1241.6		103.293	2371.16	1627.82	1657.94	676.877
111.668	1470.27	586.791	995.574	742.151		103.352	2781.9	1219.52	1209.66	832.918
112.122	586.352	504.374	1082.04	799.736		103.537	1072.21	1935.01	1301.92	616.789
112.39	838.905	691.617	939.791	871.706		103.671	2616.11	872.864	1222.59	925.718
112.811	1023.49	551.927	911.27	853.951		103.354	3265.88	631.579	1305	541.812
108.613	912.221	832.826	736.912	1191.52		102.793	2297.78	1276.56	1805.68	872.528
112.417	1022.66	1097.56	775.974	745.625		103.098	1920.27	1727.17	2620.76	1018.03
113.05	2416.7	703.479	884.978	1027.16		103.447	2325.52	930.171	1271.1	1052.95
108.545	1115.45	793.704	771.888	1155.63		102.711	1552.48	1405.04	869.433	781.912
111.083	1031.37	1317.57	420.21	744.176		103.069	1320.47	1745.25	639.892	606.679
109.784	2184.54	1108.94	971.643	1106.17		103.043	2755.64	1717.16	889.508	911.267
110.266	866.879	1659.31	691.109	1456.94		103.221	1746.77	2017.72	1136.47	614.174
108.979	829.554	575.591	951.399	815.198		103.071	1884.83	703.98	1128.91	1287.9
111.104	1154.58	1209.93	785.257	988.091		103.144	2947.22	1635.34	1063.08	667.247
108.63	1035.36	829.441	322.967	785.372		103.425	2000.52	1638.1	1268.06	806.106
110.716	1299.67	507.312	676.094	802.418		102.753	2141.54	1079.01	1075.99	908.18
111.889	2032.37	634.226	976.832	990.438		103.344	3945.24	1164.14	1210.41	1263.16
111.865	1322.06	836.829	488.554	863.283		102.648	2280.47	434.405	1433.09	1112.82
110.464	323.817	535.404	734.959	1108.49		103.508	359.879	919.533	1025.15	899.48
111.308	1732.26	456.077	1273.58	936.235		103.386	3761.36	1135.37	2650	1012.52
112.029	1171.37	498.626	1226.22	592.142		103.226	1456.09	677.759	1197.77	765.392
111.123	1252.13	567.82	965.092	1181.17		103.067	2314.59	949.782	1094.15	1008.67
111.616	1695.98	914.785	1383.98	1203.39		103.284	4604.98	1303.59	2115.11	921.525
113.972	865.323	444.842	1160.89	1018.42		103.851	2015.61	368.296	1818.52	837.561
111.058	1904.52	802.701	734.248	1228.69		103.495	2689.24	1414.1	755.497	728.24
113.492	1589.94	881.347	753.346	936.063		103.62	2133.13	1554.08	421.321	989.476
115.151	1258.86	927.627	884.745	837.584		103.606	1717.81	2712.67	1014.75	974.463
113.352	1481.68	665.938	1030.51	861.318		103.197	2346.78	1719.99	1406.16	737.404
110.922	1316.72	426.302	830.528	1396.7		103.25	1850.63	468.099	764.912	903.367
113.692	849.546	798.903	949.156	1067.4		103.607	2369.83	1991.53	1495.47	907.258
110.199	1681.58	830.959	886.563	1206.32		102.954	2426.29	1263.01	1059.19	1131.03
111.66	577.865	1033.85	988.69	1043.07		103.197	1859.93	1205.12	1341.13	553.375
110.458	1300.07	577.752	1944.6	1066.32		103.413	2969.47	688.855	1474	773.503
110.014	1948.82	1620.48	758.157	1181.14		102.793	2427.88	1372.94	977.757	1184.05
112.478	1308.4	730.608	1154.08	887.912		103.216	2854.93	1406.31	840.78	706.151
114.419	1685.28	623.94	1213.71	675.162		103.337	3135.14	1374.05	1422.89	963.06
112.831	1063.45	806.309	466.76	961.535		103.42	1522.79	827.431	767.934	864.684
109.797	1328.61	1433.25	1054.91	707.002		102.877	2962.38	1975.61	1009.94	900.075
113.891	1498.88	395.677	1753.84	1412.43		103.247	2955.07	717.528	1756.28	1214.6
109.515	1262.96	589.366	1005.62	861		103.228	2637.47	1862.11	1482.85	773.537
108.173	1060.19	723.795	920.748	673.294		103.183	2122.76	1396.64	1567.45	660.284
112.608	728.536	1205.62	672.215	1062.56		103.39	1808.06	1366.81	727.25	775.302
112.271	1841.69	1189.04	1259.28	920.042		102.866	2728.98	1951.94	1775	841.918
111.637	1083.97	622.659	773.326	754.853		103.056	2458.77	1180.56	761.138	713.032
111.927	609.884	646.878	830.393	945.646		103.19	1110.12	810.847	1434.63	886.494
111.728	1169.87	822.801	1115.07	866.311		103.15	2581.72	2083.42	1530.62	840.001
110.666	1095.44	537.561	1219.91	899.821		103.101	2232.53	478.123	1124	1143.35
114.355	2479.47	898.322	751.703	974.042		103.178	2194.81	1039.76	882.213	965.837
109.162	1407.65	1074.7	732.152	1202.94		103.05	2911.34	1650.45	1281.63	1032.57
105.903	1068.66	857.065	1219.13	906.905		102.148	2266.13	1641.68	1603.93	939.059
110.121	1308.09	633.762	1729.6	1247.97		102.831	2437.7	788.368	1806.28	974.722
112.28	2178.78	1823.48	556.181	1418.95		102.662	3665.82	1531.8	2391.91	667.564
108.412	1146.97	680.175	843.183	800.498		102.866	2912.17	2099.32	679.942	1026.76
113.755	1004.93	796.798	1326.66	897.991		103.424	2420.06	1428.02	2279.29	797.502
109.827	1836.16	839.345	911.441	1163.66		103.497	2469.09	1346.62	1778.53	944.02
111.872	1019.21	1118.93	1177.23	1194.85		103.172	2113.74	1465.87	1428.03	857.924
112.649	1243.03	805.803	1254.73	1085.6		103.242	2058.68	1334.24	1576.67	930.98
112.782	2320.08	1222.92	1812.83	910.465		103.069	3363.59	1829.19	1448.59	1109.43
109.026	1828.92	658.037	1037.6	783.571		102.866	2130.42	1094.55	1255.93	1034.84
112.846	1299.07	857.302	1034.05	1172.24		103.184	1784.67	1208.98	1320.05	1033.12
112.401	2048.2	1688.82	675.475	850.19		103.195	2847.3	1877.96	1404.65	832.01
114.374	1518.43	1325.93	880.155	1189.34		103.156	3031.8	1376.03	1039.03	546.222
110.695	1237.02	655.571	1388.53	650.024		103.108	2929.48	1089.01	1881.66	757.22
113.539	1838.59	1594.32	893.822	719.788		103.347	2478.88	2055.85	650.851	907.075
111.321	964.881	983.352	558.273	907.217		102.76	2633.71	2478.71	243.09	1001.82
110.45	1034.34	737.011	397.762	969.658		103.202	2007.37	1412.13	358.041	958.851
112.231	1041.69	849.148	664.709	678.88		103.556	2527.49	1730.26	1631.99	767.995
111.698	1272.1	718.327	2094.71	336.632		103.372	2565.87	834.789	2073.39	712.964
111.677	1054.33	1265.79	803.896	790.889		103.199	2294.01	1918.4	1205.03	581.792
111.278	1577.19	976.727	580.89	704.086		103.322	2463.83	1395.37	1261.34	570.867
112.951	1354.84	1504.41	888.521	1053.93		103.142	2527.68	1497.37	847.432	774.32
111.476	1826.95	908.308	1082.09	1134.95		103.068	3023.51	1939.12	1265.7	848.726
111.029	1455.19	1009.23	1276.68	1050.68		102.946	2599.73	1014.81	1175.82	958.782
109.53	1737.12	692.435	1057.09	708.498		103.293	2532.12	725.929	1032.38	826.106
114.699	1402.86	1192.67	717.64	687.818		103.267	3205.81	1757.16	1083.43	1082.51
110.265	1229.53	1099.78	698.913	742.534		103.371	1588.73	1483.47	975.804	591.638
113.976	1481.49	1614.78	657.433	756.525		103.314	2728.75	2053.58	926.503	899.047
110.788	1898.71	458.115	930.549	990.928		103.083	3799.38	385.628	848.85	949.13
111.763	993.648	1243.26	515.121	807.163		103.288	2622.46	1260.12	775.857	852.865
111.831	823.338	1593.9	590.462	892.844		103.068	3084.75	1686.25	963.58	819.082
110.279	881.765	627.254	768.702	763.128		103.203	2069.17	1062.03	1012	573.428
112.642	928.788	809.659	762.143	661.522		103.32	1716.58	1832.07	528.619	890.951
106.856	1060.79	1064.81	494.927	1026.88		103.069	1239.15	1713.36	1199.83	860.45
111.327	1500.09	802.468	1107.87	967.999		103.612	2084.3	1318.9	1378.37	844.276
113.299	1158.39	825.445	1276.48	1043.9		103.34	2875.5	1247.75	1464.54	755.894
112.429	2130.39	1355.91	747.168	542.52		103.232	2978.8	1902.08	1514.04	841.999
112.657	1159.52	1332.85	920.459	1078.59		103.557	2446.84	1286.22	656.55	840.428
112.062	1458.09	1627.32	459.624	1264.73		103.351	2669.89	2319.37	849.132	810.637
109.936	1043.71	908.423	486.54	1085.6		103.379	2221.5	2179.17	1318.88	730.563
111.574	1551.48	1565.24	1081.77	509.968		102.953	2436.63	1829.54	1087.6	932.354
111.402	1000.89	1192.73	1714.78	816.681		103.189	1483.76	1600.37	1456.51	991.249
115.057	2125.32	618.483	334.817	905.325		103.189	3377.82	1227.14	417.271	751.388
114.035	1862.02	850.053	182.74	403.486		103.222	3113.08	1248.15	330.955	963.375
111.058	960.183	650.894	1311.92	701.313		103.049	1685	1248.01	1834.68	740.874
112.815	897.936	1746.3	910.74	735.786		102.826	1994.3	2394.23	1420.48	829.012
111.753	1352.81	933.856	507.229	1286.39		103.265	2069.27	2249.87	654.344	608.354
113.353	944.444	633.08	769.732	871.342		102.966	2707.12	1460.73	883.105	1151.72
112.913	1528.31	1467.36	693.018	615.325		103.636	2623.49	1401.07	1320.69	634.839
112.901	798.276	1592.1	1221.91	608.813		103.337	2722.73	1689.64	1489.34	465.864
112.205	1108.05	1015.56	969.985	895.638		103.15	2492.82	1331.29	1345.54	642.267
109.587	1329.4	933.389	879.946	503.852		102.455	3025.2	1488.3	1331.91	562.847
112.413	584.98	941.114	640.046	1265.28		103.772	1616.9	1165.02	852.28	633.344
111.348	1372.25	1272.82	377.472	631.739		102.652	2147.09	1455.89	875.135	678.856
113.68	1248.3	725.93	931.12	583.833		103.38	2286.87	1033.54	1253.84	842.145
111.723	1287.82	724.533	531.817	920.313		103.218	2295.99	2218.62	1272.17	675.945
111.252	987.224	1124.37	1372.34	564.177		102.963	1673.96	1503.61	1681.57	971.272
113.215	881.077	1534.55	783.628	582.941		102.938	2690.6	2243.17	923.309	493.827
112.373	2446.1	1306.3	444.289	930.254		102.988	3321.45	1644.03	347.144	900.341
113.576	3022.38	747.799	672.697	542.161		103.028	3533.96	1684.03	1024.6	738.209
112.028	2371.04	1119.23	1003.09	614.301		103.645	2512.63	1770.61	902.598	911.903
112.698	1894.83	1177.46	897.646	879.108		103.15	2470.79	1687.44	1413.49	1012.33
111.52	1467.94	1510.8	559.186	559.982		103.411	1171.38	2088.82	1293.53	616.642
113.16	303.706	1109.21	1029.91	785.5		103.415	374.559	1301.63	2467.89	1032.95
111.562	1226.1	1010.37	645.117	594.846		103.279	2690.97	1877.99	681.559	510.478
112.977	608.84	924.436	1796.72	696.822		103.48	1705.48	1498.24	2608.21	873.62
107.583	865.125	922.861	1174.65	737		102.877	2822.41	1505.45	1291.53	721.489
110.368	809.061	850.952	1536.52	508.466		102.842	1058.22	1405.04	2045.66	388.648
110.623	2215.41	1150.15	1331.09	568.073		103.206	3055.48	1855.13	941.556	613.453
112.189	799.151	501.505	692.485	761.666		103.281	1631.89	1052.57	953.229	585.285
111.121	1042.01	1160.25	592.588	561.875		102.988	2150.35	1085.77	864.438	1025.63
113.183	1092.74	796.083	1304.53	775.427		103.29	2961.24	1551.19	1609.76	1065.45
114.799	1393.28	706.503	621.394	608.942		103.225	1889.98	1552.3	855.149	856.467
115.416	1275.6	1839.55	853.058	626.004		103.292	1914.54	1591.78	831.555	794.949
110.182	1608.56	1290.54	441.295	697.864		102.868	2327.65	1673.59	610.775	886.221
110.074	1444.42	1185.73	677.519	938.082		103.502	1710.83	2679.42	696.026	887.428
114.238	1892.11	842.769	636.689	1143.69		103.439	3454.2	1245.33	715.93	1105.91
110.248	1442.97	1368.81	694.063	660.821		103.029	1758.98	1319.8	690.939	691.369
114.045	1564	1804.6	209.8	767.27		103.783	1587.77	2190.95	637.794	962.569
114.279	822.709	1175.22	456.817	785.723		103.253	1859.01	2188.85	609.731	643.252
110.861	1456.09	922.431	950.778	845.259		103.188	2814.51	1091.53	780.11	1098.48
110.998	885.181	925.144	748.748	574.606		102.64	2231.69	726.343	693.407	966.806
110.236	2286.77	984.545	731.816	778.743		103.144	2938.56	1575.5	825.241	356.697
105.486	672.095	910.015	770.6	867.048		102.559	1610.18	1721.61	866.94	582.665
113.723	1240.87	492.823	1075.35	775.131		103.145	3769.02	854.676	1469.05	1015.49
111.411	718.987	1250.7	812.879	732.724		103.313	1522.84	1625.43	706.299	908.189
114.79	2096.24	1253.52	1050.55	856.574		103.203	2736.1	1788.02	355.13	520.483
108.876	1293.94	1250.81	1683.97	1201.92		103.163	2836.05	1783.17	766.538	522.212
109.249	960.576	589.998	857.084	875.516		102.799	1057.21	452.826	1714.62	1015.99
111.243	985.783	1652.89	549.64	997.305		103.263	1905.78	1653.08	410.241	1384.69
110.23	1542.74	861.349	569.421	778.221		103.061	2859.71	1437.91	784.377	820.382
107.575	621.652	875.879	1093.34	772.461		102.784	1113.4	1962.32	1620.71	1314.42
113.386	1317.04	1262.53	824.442	602.188		103.307	2341.61	1768.94	844.342	913.966
110.428	1455.82	763.152	888.59	770.819		102.762	2537.59	1360.94	562.53	695.537
115.15	1593.33	995.279	1467.15	830.707		102.898	3592.46	1102.83	713.067	733.332
111.547	1029	1452.57	804.803	581.557		103.308	1862.32	1563.28	741.09	845.67
110.664	806.476	1193.86	706.688	901.702		103.386	1590.72	1781.7	1143.91	896.392
104.141	1030.18	1963.15	811.854	926.873		102.506	2213.5	1905.82	933.459	711.646
112.561	2041.25	714.75	918.299	649.303		103.317	2619.03	970.895	1250.69	815.261
113.121	599.917	798.532	835.854	588.206		103.231	1337.93	1186.56	1021.15	963.849
110.458	719.276	1139.71	972.723	1181.79		103.149	1578.32	1204.68	1106.72	654.162
109.834	2791.56	1843.88	673.87	770.457		103.127	2922.21	1797.2	815.262	716.684
110.813	1727.74	1418.51	924.81	823.453		103.037	2380.57	1865.48	846.451	524.366
113.205	2849.49	1481.13	903.482	660.937		103.843	1809.8	1696.94	1279.84	438.788
112.679	1270.5	1628.43	861.654	1106.59		102.985	2166.2	2132.3	1069.35	671.413
110.007	747.791	1217.6	616.163	769.943		103.575	1230.6	1194.18	681.183	874.091
111.25	1373.37	778.552	624.747	764.014		102.575	995.317	1020.95	992.715	716.53
114.303	1717.24	965.265	622.164	968.867		103.133	3109.89	1257.84	896.416	645.571
111.349	1245.39	679.292	1273.61	1177.74		103.164	3889.92	1343.13	1153.22	912.716
111.356	1607.45	482.137	756.995	690.733		103.213	2754.17	845.334	1535.62	603.591
110.88	1599.39	299.137	701.171	773.993		103.416	2084.2	907.827	1299.23	772.941
110.338	903.399	736.912	738.693	1098.11		103.293	1843.42	865.684	1210.77	581.553
113.06	948.538	1079.18	758.714	545.993		103.045	1506.29	1618.91	1035.68	568.111
114.244	1138.48	1288.51	1029.2	455.233		103.306	2603.82	1565.83	998.427	608.261
109.665	2433.52	1202.13	707.188	869.091		103.172	3723.75	2215.08	1017.63	802.232
108.341	1237.28	895.581	1464.57	657.935		102.562	1936.17	1642.45	785.319	719.054
111.561	898.577	1371.03	780.23	441.593		103.096	1518.08	2036.51	1077.98	930.729
112.729	812.015	1047.03	630.797	886.4		103.113	1757.37	1737.05	873.813	961.415
116.359	1600.97	591.341	1323.91	770.51		103.409	2292.12	1139.87	1326.58	886.971
107.712	1171.69	895.807	399.494	885.046		102.566	2940.1	1836.88	223.097	672.197
113.56	1063.67	721.816	678.432	664.445		103.224	2567.01	1360.78	805.624	894.406
111.216	1093.84	668.219	1248.51	1005.98		103.455	2180.26	1162.43	2006.03	965.128
109.801	1125.25	662.92	782.805	781.931		102.713	2092.21	1412.95	809.574	684.313
111.499	1322.39	280.447	864.855	255.561		103.192	3711.17	375.01	1206.6	737.846
109.008	791.336	1129.94	1446.18	609.602		102.978	1976.1	2741.95	904.601	696.235
112.177	1500.84	879.756	783.282	717.585		103.091	2382.14	1243.53	729.561	877.09
112.275	1603.49	832.581	1028.72	1008.05		103.364	2326.07	2220.61	892.096	798.065
110.048	1004.63	1017.43	691.768	597.734		103.195	2278.74	1810.87	842.343	705.497
110.587	1480.12	789.017	787.613	613.396		103.099	2812.12	1146.98	765.028	1408.07
110.833	1983.89	1079.41	1130.97	944.532		103.255	2810.22	1469.2	1160.37	787.405
109.005	1141.28	1248.12	1189.8	722.21		103.054	1987.21	1532.5	727.174	527.461
113.729	1581.61	758.844	847.082	669.993		103.302	2689.91	1677.36	1032.69	752.506
109.866	583.332	719.831	476.859	549.567		103.265	2625.33	1411.09	716.804	699.138
113.349	961.071	470.397	746.414	735.735		103.226	2548.32	750.188	796.405	789.58
116.362	863.743	1306.64	1512.75	637.565		103.936	1826.5	1518.47	1241.43	534.835
114.317	1083.93	855.756	794.519	914.947		103.229	2021.92	1745.67	804.608	712.227
111.715	992.441	1037.5	1030.68	1112.36		102.941	2824.16	1836.35	1255.51	823.072
112.874	1178.71	754.046	694.716	1159.45		103.263	3029.45	1798.96	1149.68	537.789
111.082	1471.34	712.146	925.342	513.562		103.159	2876.13	1011.57	2103.15	895.369
111.049	786.034	1538.09	1204.48	935.488		102.838	2467.48	1715.66	937.813	746.446
108.92	983.113	632.482	1091.34	810.764		102.564	2375.13	1649.13	1070.17	1005.17
112.85	1708.12	624.138	1090.37	810.07		103.267	2249.81	1031.87	1602.83	752.661
111.212	1118.19	1311.27	557.644	1076.65		103.324	2754.47	1492.59	1010.07	622.14
112.25	931.938	880.21	1151.67	723.098		103.106	1333.44	1079.98	1012.41	634.518
111.155	1072.01	1111.45	497.546	893.049		103.28	2801.1	1101.5	768.643	450.78
110.422	951.426	1055.13	858.281	857.064		103.156	1806.79	2322.81	848.316	1042.38
109.959	1273.68	623.497	1002.93	603.916		103.049	2599.7	2364.88	956.237	834.127
108.264	1095.44	861.453	570.167	761.534		102.736	2542.66	1594.79	537.136	560.943
110.475	1137.26	1126.55	639.784	580.728		102.786	2229.54	1591.48	757.371	671.181
106.669	976.215	888.691	1072.48	954.338		102.388	1538.37	1633.65	909.502	699.315
113.592	863.205	879.243	945.227	661.206		103.071	1502.98	820.606	1090.26	779.821
112.861	1328.33	1094.36	564.368	894.382		103.155	2517.53	1618.25	934.11	884.1
110.355	1037.29	621.935	561.922	1191.82		102.871	2222.2	1015.11	995.933	995.319
110.95	1551.6	1488.92	1219.75	641.844		102.739	1656.04	1004.31	2229.8	872.963
113.128	1206.44	771.481	1252.54	858.646		102.912	2249.55	1145.96	966.648	899.688
110.496	1365.96	1111.81	964.755	939.51		103.304	2636.18	886.854	1052.04	863.557
108.833	1386.81	844.653	599.214	625.016		102.117	4062.37	1157.43	1148.33	623.925
111.199	1099.78	638.083	947.465	500.224		103.449	2367.64	1894.6	916.909	971.698
113.694	1039.27	1143.85	795.512	441.505		103.258	2733.13	1213.36	759.988	688.57
110.947	713.44	1485.43	694.223	784.57		102.946	1876.91	1631.6	1811.28	712.236
110.828	801.468	601.913	543.981	869.207		103.183	2375.04	1984.58	683.694	596.603
112.948	977.224	841.243	880.961	659.508		103.231	1711.01	1379.51	766.548	779.797
113.366	1302.94	624.167	945.35	763.841		103.254	2366.34	1044.83	982.708	841.974
109.106	714.035	381.352	1308.13	536.583		102.777	1208.39	1725.88	706.998	584.978
107.505	831.264	583.985	912.248	921.065		103.099	2128.57	910.931	796.528	625.666
110.169	1442.15	1134.89	921.764	946.696		103.396	3382.86	1377.63	1109.19	596.345
117.06	1053.03	1189.69	724.38	782.466		103.441	3640.76	1831.27	835.391	750.083
112.835	1348.17	774.188	740.707	811.819		103.395	3389.08	1057.81	969.848	953.597
113.214	1055.97	1163.14	1237.18	657.47		103.282	2715.09	2315.02	1446.77	623.302
108.211	1245.25	650.137	764.507	565.397		102.681	3086.74	1412.67	963.507	732.718
106.957	1544.61	1017.13	957.839	486.063		102.459	2367.09	1620.78	882.247	738.806
109.76	1241.07	936.397	816.919	813.035		102.476	3195.85	1478.79	801.221	992.222
111.159	805.432	584.042	960.434	719.201		103.085	1056.24	1448.91	886.025	678.431
110.004	1280.82	1701.91	1004.56	624.314		103.555	2617.66	1849.77	1295.02	765.698
108.117	829.941	588.262	849.321	848.184		102.704	1845.5	1058.05	841.317	978.714
107.269	775.699	1063.06	657.546	635.484		102.851	1964.02	1984.11	731.299	795.597
109.742	1065.59	708.042	827.438	603.26		103.145	2538.75	1178.32	774.842	494.92
115.564	687.804	647.839	509.731	855.316		103.951	1109.98	1164.99	1077.43	703.047
107.695	982.262	721.288	1281.67	839.787		102.978	1957.51	1163.03	777.516	688.667
108.031	2393.92	1067.71	870.26	612.703		103.084	2806.49	1906.35	938.083	562.3
110.294	1662.17	762.383	914.235	443.347		103.336	2053.54	1657.28	808.888	812.223
109.568	677.533	1087.25	636.098	938.517		103.886	2489.48	1439.03	910.132	650.744
103.219	1836.88	1012.15	965.244	834.637		102.454	3084.95	1595.43	1023.96	678.557
113.39	1925.44	1649.78	1182.11	643.892		103.024	3036.87	1401.34	1392.54	818.868
109.634	1571.17	1453.47	1272.74	768.623		102.954	2170.35	1726.12	2563.81	803.218
110.006	739.235	1393.74	848.405	580.99		102.365	1204.06	1498.95	1064.09	1193.17
109.195	1225.55	597.87	731.95	681.381		102.399	3570.95	876.139	663.739	722.805
108.828	924.721	782.358	1009.07	835.341		103.303	1576.53	1804.76	1289.13	738.5
107.15	1753.83	551.888	642.89	845.876		102.666	2214.95	469.309	1163.4	629.392
108.468	1680.38	869.892	746.421	1119.4		102.863	2744.9	1477.35	1032.78	867.142
107.696	1129.95	948.05	859.101	561.938		102.713	2542.67	1202.1	697.731	821.887
109.668	921.609	1183.91	1050.41	1106.91		103.205	2112.44	1377.78	1299.03	532.269
108.643	1534.99	674.354	624.845	733.665		102.934	2794.36	1332.02	683.422	764.277
110.786	1574.22	608.859	977.242	1012.7		103.206	2759.72	837.212	1178.29	775.127
109.973	1754.79	1188.6	494.231	1123.02		103.083	3419.07	1473.05	999.381	669.865
110.48	874.793	689.403	549.231	766.711		103.369	2234.81	1678.13	687.808	1012.35
112.373	995.669	994.727	1132.11	801.397		103.317	1451.86	1070.7	810.104	848.275
109.494	859.473	864.749	1098.41	802.705		102.857	1772.07	1219.3	587.188	650.027
109.365	956.163	937.364	663.15	1105.08		102.968	2719.09	1688.14	881.999	755.375
108.206	1350.23	757.536	541.625	1227.83		102.843	2325.28	825.383	786.629	786.229
108.42	1093.81	1618.94	618.429	498.956		102.88	2472.03	1598.18	892.22	492.158
109.682	1297.31	1771.58	773.152	937.729		102.412	3379.58	1801.84	1513.61	734.521
110.334	2492.66	1086.06	765.647	1062.86		103.09	2831.79	1965.39	1054.94	663.784
108.047	911.809	538.166	711.754	762.662		103.066	2082.7	1375.17	903.723	657.002
112.942	1104.08	1251.63	1102.31	775.295		102.729	2216.2	1619.42	845.848	609.663
108.114	811.691	720.649	763.332	874.499		102.523	1075.21	1427.31	1169.15	792.785
108.731	1426.22	675.67	1383.18	1013.66		102.416	3250.42	525.082	1578.76	1000.11
108.506	2273.95	1137.94	637.468	1243.76		103.218	2498.07	1025.67	829.921	1046.47
111.904	1596.61	1015.09	1056.06	1072.19		102.775	2731.52	1438.48	1072.15	838.305
108.003	2108.06	994.043	640.01	647.674		102.61	2546.39	2122.4	685.797	939.97
109.999	1047.54	919.807	558.414	810.095		103.027	2147.06	1587.21	857.453	542.519
110.008	1401.86	629.262	517.458	494.477		103.895	2938.99	865.46	1309.99	512.119
109.909	1320.55	915.121	699.152	758.497		102.891	2844.47	1784.73	1032.84	893.097
109.747	1432.05	1281.98	877.925	1021.81		102.758	2222.8	1758.74	915.039	955.915
108.096	1290.65	1382.04	555.827	745.203		102.46	3003.6	1324.87	737.407	856.708
109.882	1254.46	525.45	1076.42	566.281		102.901	1918.46	555.041	1798.4	770.061
110.263	889.148	893.474	1107.59	674.578		102.927	1486.66	1818.51	973.484	929.548
110.588	1075.23	780.107	566.213	756.431		102.798	1676.87	1170.07	697.083	679.649
108.926	1491.69	2063.97	1637.14	532.598		102.703	2323.34	2672.61	1127.87	718.177
112.013	1391.21	581.056	771.571	557.707		102.926	2616.09	1112.9	873.416	703.638
111.053	996.493	1110.3	1249.61	993.605		102.871	2452.44	1891.79	968.074	952.556
108.943	1238.23	349.932	515.282	857.574		103.255	1075.26	1256.26	506.59	690.579
111.285	1293.86	750.207	811.899	1100.03		102.444	2430.92	1969.16	1180.44	945.538
109.029	1299.8	818.086	1033.23	942.526		102.648	2003.65	1134.51	1003.25	689.481
108.042	1957.3	857.625	1012.89	774.7		103.047	3135.92	1560.38	1325.3	591.831
109.784	2017.19	794.018	760.133	649.001		103.161	3006.88	736.884	781.194	767.411
110.062	999.199	638.873	842.827	708.105		102.759	3351.32	741.817	943.18	837.43
106.711	1944.53	560.393	1237.33	726.362		103.087	2507.09	1322.3	822.814	902.614
108.591	2041.12	891.662	1173.52	1150.3		102.905	3309.02	1511.62	1305.52	985.999
107.707	1270.91	325.708	604.1	638.477		102.966	2492.38	766.86	979.589	703.727
108.18	982.992	767.805	993.839	1281.02		102.747	2410.65	1283.09	867.658	657.335
110.365	201.65	752.106	667.177	1073.1		103.294	425.023	1070.78	674.181	687.307
108.851	1114.91	1024.15	940.747	890.981		102.936	2735.02	1784.47	692.969	879.211
106.49	1503.26	764.186	610.832	864.189		102.877	2118.4	1467.56	514.195	979.879
107.817	795.719	802.268	616.601	382.549		102.837	3231.96	1154.59	922.975	795.787
107.457	1318.33	992.212	525.903	796.228		102.443	2288.24	1339.31	1132.8	654.821
109.237	1020.4	336.456	675.642	614.695		102.676	1940.58	857.581	732.804	327.09
110.272	1497.78	884.391	920.633	1000.1		103.078	2792.68	1420.12	1042.32	559.012
108.689	1255.59	1330.85	708.438	1046.62		102.942	2516.03	1619.54	786.05	547.884
111.095	1642.52	556.489	610.925	909.531		102.967	2349.82	1395.81	815.979	834.908
108.807	749.575	1399.41	722.987	604.976		102.686	1803.2	1811.27	1195.67	786.544
110.653	1141.7	717.561	685.473	869.68		102.827	2574.26	1081.83	1229.07	1373.59
108.569	1190	806.492	669.293	863.033		102.713	1790.58	1137.5	1027.1	978.422
109.158	1933.07	698.914	836.434	901.662		103.271	2844.81	1073.07	1218.84	807.13
106.576	1682.92	910.73	802.592	686.919		102.646	2478.14	1109.83	948.649	1010.37
108.996	1240.5	335.712	1268	854.648		103.122	1916.4	1516.07	1154.12	720.079
106.481	1048.78	551.852	903.396	872.081		102.82	2823.11	1051.69	1368.32	630.157
110.226	1239.34	665.638	473.545	701.16		102.78	2648.54	899.35	652.038	759.255
111.139	1832.16	1221.76	751.013	823.318		103.319	2427.43	1647.85	1349.24	847.691
112.871	1379.37	783.351	637.656	735.563		103.051	2098.6	1056.88	1785.84	727.768
112.035	2244.11	375.021	599.445	672.072		103.338	3894.75	561.507	703.938	637.781
108.699	1967.85	478.153	830.871	898.658		103.181	2815.22	1231.77	828.912	628.816
110.974	1059	351.965	1035.47	769.096		102.977	2833.93	357.407	930.861	1036.64
110.583	946.435	446.449	840.961	832.816		103	3266.17	1092.78	735.419	1094.07
110.929	1526.07	914.908	684.371	1039.2		102.653	1808.78	1474.37	621.054	690.5
108.889	1149.99	602.834	1076.38	743.48		103.058	3311.83	919.358	1331.86	484.004
113.418	1904.74	667.107	746.936	908.879		103.324	2935.05	1577.48	1083.51	840.826
108.687	978.644	718.366	1059.1	839.15		102.496	2959.1	1330.53	1077.54	1077.88
113.974	1521.63	1077.33	1045.37	811.166		103.197	2157.9	1365.77	1135.39	1239.02
110.771	1215.94	551.949	543.223	767.689		103.866	3047.4	1177.3	1013.74	715.312
110.019	1179.22	639.056	650.281	893.476		103.036	1988.4	989.673	801.231	744.306
109.377	1714.04	551.612	587.864	1017.77		103.096	2706.54	1243.53	484.219	713.541
107.655	2658.7	721.975	659.192	1145.31		102.803	3776.74	898.695	1089.37	862.024
110.457	1446.1	655.223	1279.65	672.778		103.554	1833.77	877.581	878.997	889.346
110.59	2020.42	616.775	386.275	569.169		103.25	1798.09	1135.35	551.899	899.507
109.528	1041.21	568.023	671.565	948.769		102.976	2033.24	1150.39	1020.16	700.241
111.688	1983.81	397.885	653.458	692.473		103.233	3914.35	1323.09	982.801	713.019
110.372	1116.63	715.5	535.625	885.518		103.226	1538.95	1595.26	979.868	666.86
109.355	1132.71	986.388	641.96	821.304		102.568	2223.76	2186.29	1384.23	912.301
110.764	963.661	546.399	1303.4	804.963		103.384	2640.64	954.143	2308.7	900.778
110.457	1587.74	1017.64	1303.81	648.7		103.133	2146.9	1958	1148.65	530.182
110.272	1286.78	740.897	712.171	1052.97		103.173	1989.22	1235.02	834.573	920.221
110.433	1109.96	593.916	818.251	754.624		102.806	1548.3	1347.48	1041.31	745.636
112.583	1405.53	723.679	841.116	923.582		103.001	2224.62	1110.4	746.154	493.636
113.62	1121.63	746.692	833.882	678.514		103.421	2273.8	1137.4	1151.71	811.543
108.852	1174.61	999.865	882.467	695.809		102.922	2607.34	1308.97	1320.38	832.145
109.319	1292.06	775.672	930.324	710.346		102.723	2093.58	901.319	806.119	531.36
110.762	830.741	997.19	570.002	650.307		103.073	1568.45	1199.79	823.278	452.041
109.138	1324.7	618.868	940.507	723.184		103.303	2013.67	216.794	981.285	965.571
112.763	952.515	625.508	653.394	1113.74		102.802	2289.54	932.803	989.858	932.97
111.04	2603.54	949.663	670.708	683.161		103.426	3450.22	1228.07	968.022	790.993
114.502	1690.87	791.196	873.338	718.923		103.293	1774.08	1009.03	842.468	856.9
109.474	1130.31	672.716	737.222	628.314		102.886	2165.16	1066.54	1249.02	745.121
111.423	1278.42	645.838	804.934	805.108		103.324	3008.95	1625.2	871.327	911.509
107.046	1379.91	675.494	627.395	784.31		102.864	2171.05	1703.3	798.445	795.682
106.301	1259.19	688.514	923.441	529.441		102.838	3452.61	1049.79	952.894	837.328
111.498	1551.5	519.755	660.062	958.508		103.508	3016.67	868.289	1353.29	811.11
113.494	1774.35	764.873	740.371	933.842		103.246	2364.49	1338.8	1481.56	821.32
111.298	1138.27	351.176	315.98	959.892		103.041	2187.91	362.512	272.698	606.171
110.31	724.228	1050.54	781.822	1043.49		103.615	1936.47	1162.24	796.582	629.295
112.126	1388.19	1346.02	856.162	764.797		103.371	2855.66	1414.77	886.905	724.161
109.634	1437.97	1589.66	690.157	708.575		103.479	3003.38	1579.51	1022.98	636.564
111.388	1043.51	953.914	664.289	779.214		102.951	1577.42	1982.01	900.668	856.516
111.305	1210.73	825.76	845.078	987.122		103.329	2136.04	937.259	397.277	983.443
109.817	1907.64	1313.18	889.746	967.099		103.036	2401.5	1715.2	966.88	539.144
110.38	1924.48	1081.38	420.907	622.982		103.566	4370.11	2306.17	524.71	847.177
110.048	1069.02	1161.44	638.861	825.674		102.925	3292.02	1859.37	558.932	653.347
110.832	1426.71	557.697	557.308	643.065		103.033	2215.94	1155.64	385.663	741.609
114.262	930.694	976.079	948.479	1045.4		103.494	1442.04	1556.48	890.889	1298.35
111.611	749.698	999.33	582.091	1168.31		102.888	1309.38	1377.11	766.504	921.812
107.711	1782.41	1129.29	550.328	767.451		102.742	3034.83	1558.33	1156.57	609.301
109.199	1697.88	1110.73	578.809	768.419		103.174	2698.87	1686.34	878.282	619.465
110.446	1326.71	1024.3	756.576	596.193		103.317	3138.31	1587.01	1421.79	1010.37
114.613	716.36	705.532	837.174	424.278		102.932	3017.6	1169.92	853.039	830.321
109.448	1784.43	764.601	609.023	553.66		103.244	2817.08	851.912	503.189	551.664
111.152	1453.12	874.845	812.916	758.367		103.067	3491.54	2296.46	629.296	668.863
113.329	1378.87	835.262	974.615	895.245		103.18	3151.59	1246.54	677.91	855.485
111.293	1049.92	1153.21	522.239	795.566		103.244	3730.95	1556.72	839.706	591.863
110.843	912.641	1096.27	406.682	1268.18		103.118	1910.92	1593.01	946.395	829.9
110.518	769.064	612.129	508.105	861.83		102.753	1949.13	1417.87	675.849	799.803
113.165	1590.15	995.685	609.57	820.592		103.545	2873.59	2198.37	1275.67	581.952
110.759	1705.23	1080.87	1003.66	651.892		102.991	2631.82	1542.73	354.057	931.936
108.842	1184.62	730.062	1132.86	790.807		103.041	2305.9	277.169	696.326	603.195
108.877	1612.04	1121.22	759.953	641.986		102.617	2347.35	1180.98	1179.98	510.267
110.612	1370.8	753.839	917.657	594.76		103.163	2320.56	1402.98	940.499	513.329
111.678	1383.47	1752.18	1092.58	708.676		103.383	2744.81	1697.74	895.744	723.695
109.203	643.989	952.902	415.946	635.037		103.327	402.781	1955.43	455.048	1051.3
113.167	1035.5	801.701	489.759	1212.07		103.316	982.131	1817.36	729.629	559.984
110.672	1000.71	1374.45	781.308	718.864		103.475	1933.92	1413.45	1117.54	413.986
108.401	1020.86	1031.82	844.161	453.761		102.879	2947.95	1489.82	767.573	302.664
112.761	1146.88	1179.52	837.886	710.662		103.244	3224.48	1506.17	971.554	725.309
110.266	878.632	766.627	759.09	639.366		103.155	2133.49	2157.7	931.298	445.051
112.135	1268.58	816.773	537.954	610.988		103.245	2752.2	847.801	525.526	719.211
111.689	1214.88	625.786	906.6	735.371		103.293	1958.22	1764.85	1445.59	1013.62
112.568	1094.76	942.861	801.319	638.948		103.379	2883.19	1629.5	1007.64	881.214
114.648	1309.16	916.692	1075.84	1149.14		103.389	2831.8	1369.01	928.547	644.325
115.803	1082.41	702.336	1345.63	358.047		103.348	2572.47	1425.04	964.131	396.673
112.493	1419.07	1176.15	776.857	797.102		103.021	2697.36	1682.38	924.353	884.837
109.973	1376.99	1470.91	695.11	677.093		102.825	1924.38	1853.84	903.529	1091.16
110.756	1123.64	640.323	1310.44	626.374		102.778	2038.57	748.17	1259.8	1024.31
108.548	1694.37	1416.91	986.918	571.317		102.905	2209.53	1594.62	773.536	680.181
112.984	688.035	1094.95	939.455	688.61		103.739	714.806	1422.2	1175.58	774.284
110.291	758.682	1051.09	603.14	758.223		103.445	2811.76	1649.5	1185.8	532.571
115.317	1016.03	936.942	600.627	751.059		103.26	1428.69	1829.03	801.232	814.145
110.085	1109.76	670.734	872.199	1070.02		104.219	2343.68	861.936	2306.64	660.333
109.809	1102.91	848.107	861.508	1033.32		103.18	2139.74	1242.83	1073.29	829.385
109.68	1508.37	963.916	871.154	625.021		103.165	2570.21	1099.85	1234.07	665.037
112.686	929.677	796.698	1382.9	574.668		103.656	2609.27	2006.17	1823.91	514.174
112.781	688.945	853.931	897.141	402.638		103.63	539.801	1333.53	885.353	446.972
109.008	945.848	821.898	1182.18	580.021		103.425	2562.58	1040.93	814.654	546.364
110.815	981.034	905.718	731.967	506.46		103.23	3893.55	1325.12	1264.28	159.827
109.443	922.641	1257.12	335.364	566.972		103.024	261.461	1885.06	992.174	514.293
109.846	1174.81	976.499	782.827	1004.65		103.046	1968.39	1490.58	952.181	1102.31
111.698	2266.21	1133.51	546.489	820.563		102.767	2509.45	1440.68	1152.91	1281.35
109.993	847.217	950.669	613.468	492.832		103.228	1995.44	1859.46	1050.54	1167.8
109.338	1661.96	1394.02	807.216	634.42		102.954	2722.21	1693.49	617.598	872.449
110.825	1477.22	822.634	1043.22	851.458		102.891	1249.49	1084.13	538.681	737.575
109.947	725.853	1046.6	680.81	640.579		103.126	1129.36	2189.72	809.237	868.452
108.903	1108.55	762.306	515.591	966.548		103.279	3532.47	1191.16	955.289	585.188
114.138	721.102	880.275	1195.04	392.329		103.504	1492.56	1847.12	1317.79	693.047
111.267	1365.85	1085.94	759.348	481.401		103.607	2936.05	1739.15	895.947	349.074
108.345	1516.46	1400.11	578.493	881.227		102.855	2011.01	2054.96	1005.65	721.702
111.607	1435.23	1261.94	1036.74	489.389		103.008	377.658	2920.46	884.145	487.844
110.467	1109.33	1207.37	984.917	544.198		103.098	1986.41	1488.4	1192.76	727.416
111.391	1222.41	603.691	891.312	653.901		103.561	2195.75	899.891	1011.46	731.203
110.452	1407.38	801.126	1182.68	924.412		103.378	3236.47	1444.05	948.182	811.553
110.222	1002.35	671.608	1165.31	553.315		103.002	2960.13	1167.74	1015.77	507.409
110.194	1453.31	797.997	655.875	913.229		102.759	2299.29	1375.59	959.914	497.975
112.921	1405.54	1152.28	503.454	735.933		103.335	2262.59	1507.41	185.264	248.935
110.016	2001.93	755.708	1047.71	587.007		102.903	4386.33	826.242	941.652	789.69
113.842	824.554	1170.27	918.077	490.934		103.092	2676.66	2106.23	1185.55	656.132
109.14	1373.51	1252.7	765.787	504.764		103.008	2566.67	1748.99	1046.47	793.793
108.871	1395.48	756.25	752.221	722.516		103.144	2507.34	1621.42	1153.61	771.582
112.792	1717.42	632.615	747.641	328.076		103.435	2581.13	1163.36	879.073	883.453
111.44	1525.34	1177.56	678.033	608.569		103.295	2780.84	1699.63	803.181	665.451
110.396	880.85	992.926	722.138	468.193		103.296	3298.5	1469.13	825.97	456.218
108.997	1349.26	1319.07	870.316	772.54		103.373	2857.03	1705.08	1355.92	532.261
111.68	1093.02	1270.19	917.156	700.334		103.174	1831.06	2063.43	1327.39	563.8
112.238	1084.02	747.271	849.948	888.078		102.86	2191.81	2132.16	294.278	838.74
109.38	1501.9	648.718	1200.51	566.031		103.055	2637.57	1247.88	1473.73	921.131
110.32	1346.7	1460.26	723.686	865.102		103.02	2002.42	1311.42	989.157	751.112
109.836	1795.23	1373.16	663.211	671.073		102.975	3126.95	1651.11	1179.28	576.771
110.753	2148.06	1009.11	518.516	528.465		103.257	2765.43	2029.5	1543.47	829.712
108.353	1626.79	491.721	554.782	477.655		102.782	2802.85	1233.49	1292.67	410.003
108.729	2134.93	1156.36	1130.03	1449.76		103.981	3276.39	1824.71	1729.35	730.865
109.109	2058.94	1635.38	599.018	790.688		103.138	2339.28	1899.78	1095.35	443.486
108.126	880.834	931.414	1090.74	877.537		102.603	1565.19	1425.87	741.216	509.78
111.885	1149.85	769.552	900.825	763.117		103.481	2233.96	2222.53	1166.06	1028.43
109.899	1087.3	1145.26	1305.09	566.319		103.142	1598.98	1980.12	865.618	614.94
111.179	2014.93	808.246	1043.33	493.059		103.326	2626.53	1012.83	1175.33	918.847
111.915	701.882	1288.02	1093.53	722.127		103.288	1448.93	1785.95	898.148	811.598
109.703	732.795	1487.4	1108.07	972.652		102.975	1524.69	1520.02	1218.47	689.144
111.283	1561.44	1581.06	1071.54	765.718		103.678	2920.88	1618.87	1125.99	640.949
109.057	946.887	1259.83	929.121	476.883		102.979	1899.5	1846.27	936.256	820.645
111.737	1369.67	844.296	584.053	652.946		103.336	2850.06	1488.96	1314.26	629.597
113.123	1031.85	697.717	639.8	607.844		103.184	2722.16	1019.98	351.235	1017.48
111.097	862.363	1046.33	816.531	915.949		103.361	3183.16	1912.1	746.825	410.872
111.377	1059.73	1154.58	1073.05	1275.96		103.416	2147.72	1589.04	1155.52	765.563
111.894	1483.48	913.247	1201.78	792.475		103.519	1863.06	2143.15	1472.39	722.586
111.056	1106.7	888.747	1186.91	692.781		103.708	2304.06	1641.71	760.198	769.357
108.677	1020.45	716.365	1617.74	870.585		102.717	2662.29	410.911	1362.89	682.399
111.6	1218.45	964.47	834.37	722.468		103.688	1338.51	1331.32	1106.98	903.48
108.929	1960.93	595.836	914.606	377.645		103.058	2657.58	2130.43	1099.75	595.987
113.529	1235.73	956.229	861.141	607.517		103.309	2446.78	1530	1668.02	600.789
112.453	939.82	960.289	1088.4	714.716		103.31	1700.22	1178.83	986.966	609.449
111.071	1587.66	946.177	1182.1	640.459		103.795	2971.29	1592.31	1000.15	720.922
110.143	818.607	1130.36	1083.29	1243.02		103.697	1951.46	1774.86	1724.01	619.46
110.178	931.558	977.608	1004.87	563.609		102.887	2755.6	1988.05	1400.11	720.083
110.993	1189.8	783.696	1336.11	827.212		102.96	2270.62	1667.47	2152.34	675.284
110.709	1189.79	1282.33	565.164	496.994		102.978	3042.53	1289.86	1091.24	677.537
109.663	1291.24	850.571	739.664	490.428		102.67	1884.2	1704.44	799.662	402.35
112.171	1029.63	896.383	828.424	535.405		103.083	2587.19	1067.68	978.898	595.693
108.166	1188.18	732.451	1746.88	542.247		102.918	3178.22	1466.47	1464.97	820.7
111.443	1508.26	1230.91	647.884	922.543		103.128	2037.8	2227.45	794.381	981.363
107.556	1464.15	1224.52	581.932	800.424		102.852	2330.27	1790.41	716.011	502.221
110.473	1067.79	931.599	806.344	743.372		103.006	2117.93	1284.2	743.271	789.879
109.422	1276.91	870.627	811.618	678.877		103.21	2421.95	1684.29	959.54	641.423
106.649	1444.17	1161.89	1258.48	484.814		102.821	2665.77	1440.34	1057.74	781.013
108.59	1065.98	654.625	1062.85	755.339		103.25	2861.67	1620.78	816.231	832.779
112.675	1270.62	1046.62	653.881	777.983		103.36	2469.69	1384.98	1139.29	548.359
113.115	1120.78	868.502	912.032	612.798		103.098	2413.6	1255.03	868.427	715.625
108.905	1055.72	559.361	868.77	681.181		102.982	2323.36	1505.89	986.135	906.959
113.214	1365.17	1248.31	978.588	630.36		102.999	2682.91	2074.83	980.936	758.501
112.567	1344.58	1625.44	900.154	485.109		103.36	2956.44	1534.58	1185.82	838.539
114.043	1337.44	868.175	750.222	914.442		103.175	2496.32	2212.27	1108.81	665.831
110.382	1244.69	1017.7	1327.82	715.089		103.495	2531.98	1372.24	2722.36	579.717
110.84	1387.86	1061.03	742.311	597.271		103.43	3205.33	1476.37	933.982	792.803
109.133	2204.07	835.76	657.228	828.428		103.179	2891.86	2118.35	873.509	545.584
110.863	1105.65	794.939	1165.13	634.811		102.8	1251.37	1358.73	882.976	646.822
113.252	1383.84	1222.67	594.632	641.416		103.365	2236.74	1608.08	616.483	909.647
112.865	682.045	941.112	845.823	665.697		103.269	2391.68	1456.07	783.844	701.47
110.955	1350.96	1099.74	957.194	655.577		103.186	1206.97	1281.29	616.871	657.323
113.658	1244.71	866.715	711.39	775.704		103.491	3057.13	1740.77	889.32	791.297
111.999	1832.46	642.324	904.546	661.407		103.2	2508.15	1843.72	1288.8	667.205
109.931	795.584	783.685	1022.88	712.25		103.139	2020.85	1637.74	956.938	704.431
110.511	1124.7	696.853	1216.91	1028.49		102.97	2731.34	1653.2	1307.84	928.426
109.826	1386.71	1072.21	960.741	715.445		103.347	1777.06	1221.12	1081.82	824.313
113.09	1350.59	1071.39	816.226	491.885		103.266	3957.47	1884.33	679.165	815.871
109.561	2773.54	1260.79	1276.17	449.206		103.413	2724.12	1540.38	1502.06	786.431
113.495	855.517	1140.23	1234.27	786.812		103.09	1555.71	1457.6	1784.55	707.216
111.058	915.97	1432.6	1161.01	696.728		103.367	1922.83	2124.72	555.784	756.963
110.443	1450.47	1104.18	930.201	552.109		103.435	2042.22	1721.99	960.179	643.32
110.395	1160.25	1035.19	516.54	646.032		103.268	1742.39	1437.71	711.926	729.029
111.747	1084.37	930.422	1328.74	644.633		103.29	3190.33	1312.29	1793.1	814.883
114.22	1335.09	1003.69	739.118	611.157		103.427	1944.15	1937.87	862.311	749.727
111.729	1746.93	1296.86	751.488	1175		103.301	2848.1	1844.93	1077.02	593.891
109.428	1282.07	1033	662.487	774.901		103.214	2223.45	1339.73	802.396	1130.74
110.784	1791.67	799.485	839.898	743.367		103.367	2777.44	1411.85	804.066	914.59
112.815	803.475	1438.77	1774.61	703.553		103.305	2642.03	1911.22	1043.33	752.705
109.853	766.137	965.971	698.712	457.771		103.337	1611.99	1784.12	645.46	516.948
111.721	660.14	1014.69	755.852	810.004		103.565	1939.38	1644.94	631.9	642.747
110.568	1029.43	1127.29	648.615	943.537		103.145	1856.9	972.95	1298.18	669.999
109.039	1676.18	1425.04	907.472	1272.1		102.97	2857.48	1560.56	454.272	678.812
109.082	1732.47	1117.79	716.902	648.561		102.878	2188.99	1610.04	911.705	1032.65
111.758	925.443	1209.44	806.071	592.389		103.463	2701.41	1613.77	894.617	659.167
114.146	1217.42	862.15	751.005	1036.2		102.995	2393.28	1473.88	827.71	724.739
112.309	1132.48	696.202	738.999	575.205		102.836	2057.99	1048.74	619.06	758.706
112.09	1398.63	777.897	776.627	498.408		102.958	2170.76	1291.12	637.653	594.086
110.338	867.883	591.349	1098.82	762.537		102.961	1627.68	1291.69	900.307	900.837
109.944	1517.44	904.889	974.058	801.389		103.064	2892.27	1261.76	833.385	629.63
112.132	805.385	1194.24	1222.97	877.031		103.311	1648.67	1031.67	906.766	779.085
111.089	1056.94	942.466	737.094	638.587		103.59	2266.09	1573.94	1142.14	725.27
111.835	594.894	1199.97	1336.11	798.261		103.55	1432.73	1465.33	1764.95	706.473
110.221	1323.84	886.486	807.834	725.711		103.317	2298.42	1571.69	1253.02	776.435
112.795	945.603	755.692	732.703	777.643		103.318	2593.25	1395.03	859.462	549.807
110.721	931.767	1509.94	1320.63	807.188		102.621	1661.43	1681.8	1015.26	596.239
110.468	903.187	789.771	605.877	766.906		102.639	2099.53	954.675	998.81	553.045
110.094	1597.29	697.181	675.852	417.272		102.741	2928.71	1556	1135.17	681.162
111.126	934.424	1489.34	782.987	1004.73		103.542	1735.48	1584.5	721.916	761.407
112.62	1106.19	875.473	931.43	1070.65		103.153	2269.43	2120.37	1291.15	829.243
109.658	370.068	1019.98	1025.84	723.753		102.974	297.309	1497	821.127	641.288
112.506	762.884	761.777	651.218	850.153		103.793	1374.49	1757.85	282.69	934.486
110.533	1128.15	894.609	1332.96	859.82		103.181	1620.92	1453.09	1665.33	870.298
109.054	623.712	989.776	604.966	652.724		103.361	1212.57	1796.09	923.266	816.505
114.818	2132.16	877.676	572.02	561.868		103.147	3202.97	1178.24	981.949	764.555
113.028	433.527	1135.62	1246.09	777.67		103.665	1627.28	1505.6	1417.42	644.5
110.019	2386.47	1184.17	1648.72	1163.96		103.163	3623.68	1497.84	1422.03	643.857
109.524	986.441	567.46	1308.91	560.939		103.058	1569.29	1034.14	880.958	642.795
108.776	1137.07	1037.83	606.769	1020.89		103.147	1950.82	1179.38	1176.08	792.259
111.066	1062.13	627.836	751.578	625.673		103.586	1777.95	1023.5	842.647	931.456
116.159	654.401	1341.12	828.767	1084.59		103.097	2490.13	1466.86	863.531	748.772
111.966	697.505	1316.09	745.457	969.476		103.188	1491.59	1331.45	938.337	806.136
111.596	918.95	1416.41	703.513	746.355		103.191	1316.17	1370.35	865.056	624.642
112.116	1968.79	957.781	654.093	511		103.376	2886.9	1218.43	831.05	573.088
110.234	1795.44	1054.45	992.855	602.936		103.53	3187.4	1413.18	1448.79	575.863
110.99	1352.05	1099.85	686.067	744.326		102.886	2317.66	2497.64	1323.86	964.821
110.273	1596.69	1136.55	969.23	534.212		102.926	3345.01	1286.31	886.144	780.636
109.114	563.341	1620.42	711.156	964.326		102.966	923.152	2144.7	774.651	607.192
113.598	1022.3	600.299	499.894	715.689		103.359	2550.04	1031.75	665.167	964.034
111.804	1703.34	716.864	1103.22	673.915		103.146	3168.17	1429.12	418.466	959.44
114.648	832.137	774.922	855.09	704.713		103.281	2093.82	1093.14	704.106	764.873
110.509	860.839	898.645	1182.77	709.417		102.804	1303.38	1340.39	844.511	694.624
111.408	1921.42	876.875	456.542	1060.9		103.101	2699.36	1080.34	1399.95	636.844
112.221	619.107	1199.51	853.864	976.737		103.216	1541.23	1486.57	1009.73	882.266
108.53	2652.37	637.588	881.877	831.553		103.126	3211.43	1369.57	663.773	817.089
109.886	827.312	700.241	1134.59	641.902		102.758	1885.49	960.709	1123.06	787.467
111.027	1726.27	1181.14	580.14	1120.21		103.145	2702.04	1485.36	855.893	876.452
113.637	1518.32	912.589	995.177	864.18		103.17	3317.64	1178.96	1546.3	732.744
112.057	911.967	835.672	554.749	920.9		102.798	1586.48	814.709	825.776	840.291
108.532	621.271	820.205	898.099	635.996		103.259	2309.58	1330.58	1463.91	596.995
111.358	474.869	726.68	538.269	638.489		103.408	1071.43	1353.76	945.732	972.255
109.891	991.153	945.382	1114.09	1062.78		103.448	1485.24	1388.38	625.898	1077.01
111.302	622.401	959.811	627.021	907.426		103.625	1035.92	1669.63	578.361	990.541
114.46	975.494	1615.17	559.025	597.157		103.166	2103.43	1583.68	480.536	672.161
114.984	1248.99	1115.99	945.817	1011.87		103.219	2377.35	1332.32	1207.22	782.649
110.156	1077.82	777.594	891.388	772.072		103.055	2622.58	1340.7	1013.17	559.449
111.811	982.507	740.919	777.963	655.527		103.06	1616.89	1676.98	818.429	721.273
111.238	1160.69	1078.73	1510.49	740.46		103.247	2542.59	2551.14	1395.51	832.151
112.524	521.309	891.923	645.013	1025.37		103.616	1193.52	1383.61	961.543	604.816
111.849	740.44	669.213	675.464	734.41		103.428	1786.66	1473.87	942.818	1092.97
110.127	363.34	901.17	541.862	794.11		103.232	722.627	1659.83	572.657	1102.51
115.849	1727.02	1685.97	566.524	841.649		103.052	2648.07	1840.23	800.897	1056.11
113.702	625.539	520.428	784.618	661.244		103.206	1293.02	1003.96	740.804	900.063
110.976	459.452	977.751	845.6	710.051		103.285	876.015	1490.52	758.203	774.283
111.105	794.339	676.506	698.645	934.365		103.197	2209.9	1453.5	1054.91	776.805
110.462	999.94	761.97	684.295	764.649		103.23	1875.75	1257.58	858.521	622.647
107.866	655.537	936.165	473.024	776.29		102.524	1251.71	1701.88	851.644	775.541
109.984	263.88	1506.26	1152.26	691.833		102.721	413.48	2247.73	2029.99	640.663
112.791	2103.91	1074.28	757.025	1036.94		103.053	3014.44	1732.51	1111.14	605.827
113.034	427.182	712.049	1768.82	716.505		103.448	1103.6	804.749	1423.84	619.74
109.277	557.951	738.564	571.03	1006.84		103.297	933.157	1423.27	741.492	718.77
110.484	919.834	735.948	1207.41	958.275		103.307	2308.69	1003.02	975.454	611.716
110.028	739.764	628.221	987.458	812.423		103.184	1597.4	338.822	1402.67	703.736
113.839	1104.6	1245.18	771.207	744.847		103.272	1191.65	1300.13	1013.34	1007.36
109.132	1067.36	1169.8	640.425	1061.8		103.158	1982.9	1642.81	1037.96	828.62
108.859	1399.93	997.776	316.391	1275.4		103.061	2066.44	1731.43	565.928	793.832
111.909	1366.45	1368.09	757.96	732.952		103.075	2781.18	1726.36	987.47	1077.81
110.553	770.222	1303.26	540.207	1359.87		103.088	1469.62	1236.17	1119.38	688.286
110.786	903.914	922.421	739.367	1167.65		103.134	2149.58	1698.15	608.262	628.163
111.203	552.132	1211.04	883.954	676.263		103.425	1406.89	1662.35	1573.97	739.514
110.543	325.463	745.941	974.869	512.254		102.895	918.44	1010.88	1033.01	876.332
111.27	380.247	1099.72	1218.42	732.076		103.025	993.347	1928.45	2191.54	719.745
114.096	660.313	1390.46	684.372	541.643		103.513	1410.94	1244.62	1046.09	549.55
116.148	409.992	1282.69	618.682	1054.38		103.155	1139.93	1568.14	989.018	747.672
110.46	555.489	713.007	587.242	696.319		103.374	2092.21	1465.05	725.218	811.419
109.16	797.103	980.31	797.58	763.828		103.177	788.751	1880.2	952.609	1136.43
113.034	315.34	750.777	911.266	715.345		103.454	310.768	1720.8	1280.44	589.512
111.526	239.753	1425.11	472.235	879.488		103.18	228.195	1477.55	860.992	886.969
111.701	1484.25	1187.22	426.974	872.3		103.396	1987.75	1309	722.896	1070.17
109.682	578.486	423.495	808.757	680.765		103.288	1361.45	661.578	1054.68	824
111.264	583.521	1326.14	1226.12	900.476		103.267	817.147	1859.56	1478.99	1236.03
111.563	755.46	734.53	595.03	1107.34		103.102	1102.95	1123.22	576.989	808.194
112.513	485.741	881.093	772.539	960.015		103.301	1030.92	1630.42	840.435	831.009
110.416	504.479	742.126	797.723	1219.34		103.34	979.927	1602.15	1534.75	518.965
109.022	787.964	693.317	472.176	1000.3		103.042	1873.66	940.462	661.182	587.859
110.348	301.234	593.268	759.443	922.948		102.883	1203.46	1056.96	735.826	573.71
108.483	671.403	595.575	671.072	971.052		102.989	919.704	955.25	1003.71	992.776
110.873	445.092	1020.93	390.177	531.213		103.223	1442.29	1398.66	623.169	744.831
111.654	479.171	722.231	706.28	801.442		102.918	1393.44	1218.6	714.308	853.092
109.494	325.429	1308.93	751.429	987.608		103.15	582.377	1610.37	887.428	631.687
108.559	669.495	785.949	879.611	1218.22		102.99	1652.38	1198.2	1192.83	1059.17
110.299	924.979	1228.42	749.831	924.4		103.186	2116.63	1891.58	766.026	944.139
110.084	424.503	1154.28	863.298	497.507		102.73	1765.28	1746.13	753.722	745.421
111.331	967.364	1059.96	833.93	1321.99		103.258	1423.67	1336.14	913.451	853.436
107.61	1381.67	866.645	807.117	804.278		102.771	2008.85	1445.04	656.866	1010.75
108.913	368.739	935.533	838.946	824.889		103.041	531.17	1704.14	1102.12	612.252
113.071	621.665	1558.41	842.97	443.84		103.028	1218.9	1866.52	1336.61	653.159
113.16	387.715	863.047	883.288	657.475		103.335	1015.21	1462.72	1676.9	657.273
106.458	377.578	633.772	651.585	1200.47		102.89	896.721	1179.88	620.707	865.877
111.661	286.787	909.969	526.68	1027.67		103.1	816.935	1376.94	566.911	1052.86
110.589	750.629	692.839	434.056	1129.69		103.151	1576.1	1271.08	901.015	997.117
112.188	410.116	944.939	668.48	854.583		102.669	1052.98	1541.98	889.086	607.097
112.241	339.039	558.755	970.768	842.588		103.205	438.783	880.619	1195.86	1018.48
112.034	521.769	882.809	650.874	1217.9		103.418	1483.49	1719.51	852.253	1110.27
111.008	759.095	640.309	753.918	699.318		103.443	1572.18	1348.28	840.119	729.471
108.217	1319.63	462.246	750.166	905.985		103.264	1721.86	1023.33	729.027	981.327
111.383	1034.43	873.531	1002.25	737.081		103.051	1848.27	1581.26	1055.32	660.386
108.058	893.208	715.756	335.946	635.756		102.981	1375.06	1802.96	211.459	675.684
111.172	702.277	310.314	605.601	443.426		102.874	1587.24	1084.17	1070.84	683.45
112.79	371.637	1190.82	1107.27	763.635		103.173	1360.68	1131.39	1313.13	552.503
110.645	564.138	841.319	745.147	1156.16		103.335	1095.56	1490.38	588.242	1031.82
113.349	862.803	611.842	884.148	938.904		103.352	1267.46	1766.78	816.065	774.538
111.456	323.706	1001.1	739.968	798.542		103.115	317.892	1322.12	901.211	939.532
111.626	581.93	949.127	505.253	704.626		103.465	899.129	1845.77	1471.67	705.494
110.323	379.947	1039.22	668.585	839.304		102.932	837.444	1567.42	1028.88	517.094
111.759	748.759	342.344	725.997	1037.02		103.201	852.026	1065.35	974.965	871.167
112.383	502.728	1061.84	1180.59	916.288		103.495	1786.34	1274.11	1902.48	643.835
111.052	434.693	885.554	805.101	634.364		103.355	840.059	1243.46	997.702	921.605
109.176	608.84	485.129	1034.97	872.65		103.086	1672.3	1777.95	763.327	669.685
109.115	462.783	663.083	721.494	769.946		103.091	713.317	985.112	1517.85	803.938
108.913	885.942	594.95	615.882	1039.83		103.234	1457.36	1477.24	682.982	740.212
108.604	1202.22	763.567	711.511	1010.63		103.035	1952.95	1334.64	1033.67	690.538
110.454	426.64	681.068	356.686	683.747		103.161	1047.18	1325.68	441.019	639.955
113.089	702.439	798.06	1148.01	910.206		103.041	1765.37	965.29	1861.49	739.172
109.407	701.6	795.847	736.847	720.414		102.878	2148.4	1380.98	1660.36	888.371
113.699	477.546	481.098	884.632	891.375		103.139	1086.94	656.703	798.249	1025.34
109.506	671.575	706.918	712.593	948.009		103.46	1280.49	1587.36	1269.31	529.296
112.882	979.838	809.018	582.655	1049.3		103.227	2056.24	1229.54	1483.5	792.492
110.191	1186.44	714.311	842.779	1036.89		102.812	1528.51	1315.57	814.936	770.651
110.317	707.968	618.755	708.767	527.584		102.88	1693.81	1563.79	1408.89	879.027
111.931	1216.56	533.951	1129.82	878.075		103.045	1932.95	1592.62	1081.72	802.613
113.643	641.172	730.825	711.657	1034.43		103.204	1184.59	985.671	943.121	634.145
112.062	1191.08	1133.65	1087.71	664.217		103.047	2090.57	2532.42	1185.75	800.231
109.207	827.586	522.857	960.763	676.994		102.98	1469.02	834.479	1159.71	904.865
108.83	949.343	888.582	1494.05	1080.31		103.512	2261.17	1250.41	1325.45	913.897
110.122	331.787	718.091	1143.37	485.951		103.274	576.721	1026.91	1036.69	612.805
113.545	767.061	1357.57	761.846	606.853		104.162	1320.05	1484.6	981.293	717.685
109.297	281.443	1212.74	728.054	1288.48		103.14	259.542	1358.81	779.058	874.021
111.703	438.432	693.507	589.094	681.876		103.452	724.894	1329.2	928.715	850.535
110.608	456.168	818.653	1004.14	1342.36		102.747	1186.86	1280.92	957.022	860.365
115.248	545.588	623.66	947.572	1077		103.069	1556.17	2016.44	1417.88	1148.51
109.987	667.853	952.532	849.939	947.789		102.76	2049.23	1560.73	1054.24	769.386
110.077	962.108	1591.53	603.571	833.64		102.583	1228.25	2133.83	483.466	991.641
113.623	952.493	585.294	531.689	851.99		103.01	1941.16	1200.58	660.511	943.995
110.241	1802.66	1210.4	1455.76	997.985		102.952	1722.9	2145.6	1221.98	684.564
112.494	489.51	1663.72	875.261	834.536		103.31	310.752	1703.62	781.285	653.101
110.634	418.65	1073.57	571.278	933.414		102.869	389.757	1376.4	261.417	744.551
112.029	885.819	942.361	866.429	815.748		103.46	1445.52	874.052	680.604	1065.22
111.378	564.796	695.995	1503.11	1082.4		103.281	1333.88	1241.63	1926.49	883.878
107.882	702.635	1135.87	688.028	818.653		102.803	2127.51	1043.75	1039.81	803.425
113.426	1192.14	1053.62	708.656	676.83		103.008	1612.02	1376.08	1400.4	778.281
109.478	754.762	904.071	736.701	1011.5		103.17	1608.73	1225.87	1048.85	1312.3
110.667	1092.42	1165.14	916.572	792.876		103.558	2124.45	1862.98	903.216	570.496
109.418	590.31	1619.6	872.524	1152.49		102.827	904.132	2472.67	1169	816.395
111.044	956.354	960.169	876.364	692.305		102.75	1906.69	1039.27	1900.51	790.79
110.909	358.177	1004.07	1109.92	869.283		103.395	1001.24	2352.56	1650.4	632.392
109.764	841.338	1020.75	972.172	747.403		102.795	1538.22	1537.25	1119.36	824.052
110.502	585.821	1177.33	1027.81	750.108		103.3	315.878	1750.66	1318.95	555.331
109.799	526.193	589.237	1319.81	691.263		102.775	1076.82	1645.93	1164.64	706.641
110.059	853.134	443.078	818.41	806.525		103.194	2222.55	890.475	1095.52	844.584
112.507	590.105	1179.75	948.671	464.365		103.565	853.837	1976.5	1015.05	823.031
110.028	447.45	792.605	852.401	944.427		103.189	1427.63	1465.06	1574.11	633.422
113.044	726.906	1175.16	1007.23	662.875		103.543	719.757	1654.06	1038.24	832.942
110.218	445.665	1128.09	525.24	783.617		103.118	1350.76	1783.98	1051.39	618.607
110.909	657.818	1126.82	1195.31	974.681		102.652	1592.98	1985.06	2031.83	824.948
113.329	434.649	858.035	977.036	837.718		103.774	978.375	2014.95	695.753	587.053
110.501	273.493	988.43	528.327	546.602		102.885	518.848	1921.97	1540.15	519.723
110.43	795.453	949.539	672.671	707.889		103.133	1299.38	1617.12	719.43	845.133
109.179	343.35	809.378	881.283	841.126		103.253	827.908	1487.47	901.362	653.84
110.248	718.392	608.021	1080.76	949.248		103.264	1186.37	1689.63	1031.19	945.254
111.939	481.244	1156.13	1194.1	868.815		103.057	830.143	1179.43	1102.02	754.667
109.16	780.207	807.809	926.028	756.562		103.01	1482.16	1194.26	941.237	1381.43
111.901	791.542	781.442	545.608	700.88		103.33	1252.36	891.638	1095.94	633.403
108.705	553.541	1085.82	703.483	368.061		103.25	878.291	1555.19	1050.38	494.535
111.992	897.832	1346.62	1168.13	900.134		103.281	1939.45	2930.57	1756.13	1089.81
115.718	716.966	1011.3	803.326	935.972		103.289	1812.58	1433.79	686.349	747.305
110.457	803.485	838.394	766.456	1038.98		103.188	1778.93	1459.07	1114.86	515.781
110.435	425.527	788.648	1317.43	669.98		103.317	730.866	1500.89	893.191	780.537
110.053	1013.35	2014.24	824.447	750.419		102.953	2402.56	2836.11	933.113	505.307
110.007	808.478	970.938	1213.51	684.544		103.757	1007.19	2173.43	1227.73	733.734
111.377	693.657	911.371	1105.57	870.351		103.431	1544.63	1139.68	1519.45	677.91
111.583	710.315	910.54	756.543	862.68		103.406	1195.15	1241.72	1200.27	684.062
111.376	877.592	736.451	883.379	929.904		102.946	1737.23	1427.78	1109.22	764.072
108.5	1060.46	1797.67	978.67	1206.19		102.831	1397.68	2468.53	1061.23	762.287
110.673	1242.48	2135.9	877.475	799.462		103.193	1847.75	1286.9	1301.28	535.006
109.328	976.285	1129.17	757.907	549.754		102.637	2457.25	1221.43	915.008	539.365
110.893	434.187	874.696	1050.32	1093.01		103.318	461.771	1339.49	753.521	835.245
111.574	865.899	876.354	1563.06	982.182		103.251	1940.92	2131.84	1450.15	813.493
110.447	322.644	1515.95	961.554	710.477		103.036	194.309	1647.62	898.838	714.968
111.233	891.018	947.99	827.124	693.156		103.238	1816.68	1389.49	797.999	924.476
110.813	1099.79	783.367	648.768	997.869		102.794	2114.73	1688.24	845.682	768.133
111.703	737.575	1083.99	504.133	1218.69		103.331	718.082	1461.79	437.228	747.217
112.544	938.087	1354.03	906.419	699.256		103.313	1803	1560.79	988.846	722.574
113.115	756.348	564.253	1423.73	913.908		103.219	635.823	1533.84	1507.32	864.486
111.43	789.651	962.62	1353.82	639.552		103.339	1394.79	1843.9	1469.5	897.802
111.122	608.379	1142.61	1035.53	560.743		103.559	1205.06	1957.02	1223.15	774.893
112.657	796.217	1298.24	780.233	784.694		103.486	1539.02	2010.11	961.008	664.198
110.52	680.282	1251.66	1231	524.329		103.406	1768.94	1237.13	1021.13	888.537
110.213	721.059	1129.5	1205.19	856.641		103.235	1237.77	1357.9	2280.76	1110.94
110.349	1089.12	1184.28	950.563	659.522		103.332	2150.87	1344.28	1117.95	861.078
109.352	758.343	922.087	764.566	711.832		102.61	488.051	2018.91	845.5	609.084
108.208	638.286	942.362	1230.59	638.338		103.235	2167.33	916.172	603.729	768.1
114.048	848.39	927.199	727.496	1035.18		103.593	2374.92	1587.46	931.808	838.407
109.527	269.911	2236.72	833.19	795.583		103.178	228.187	1867.84	1162.08	759.48
109.777	740.488	712.224	1285.58	671.666		102.939	2085.32	1320.36	1632.91	723.893
109.285	370.034	1125.23	793.395	696.82		102.768	1225.42	1957.68	867.093	1005.07
111.045	870.961	1233.73	668.923	926.905		103.23	1593.27	1087.96	683.137	901.402
109.21	517.04	1090.72	848.249	651.597		102.831	1169.47	1493.99	733.279	625.15
111.163	581.691	958.977	1091.72	989.872		103.381	1099.91	1437.58	937.381	530.503
113.352	627.432	977.426	1624.55	609.99		103.346	1045.06	1751.67	1217.3	886.783
109.508	431.108	796.366	991.528	396.43		102.853	702.951	1772.19	733.75	562.809
111.891	479.316	881.027	1050.61	872.291		103.374	296.94	1420.87	847.158	637.154
110.526	818.592	609.194	841.631	676.088		103.531	1211.87	1076.62	1173.31	627.37
112.449	634.152	984.317	890.655	801.405		102.921	1919.92	1030.95	952.274	661.439
111.491	588.494	860.012	723.612	550.762		103.251	1905.74	1160.54	1280.92	840.442
110.824	639.898	1064.98	950.28	1173.05		102.963	1533.21	2212.52	987.446	1190.46
111.415	938.154	639.791	653.759	596.228		103.19	1935.67	1362.56	827.322	545.107
110.501	826.932	1144.3	857.432	771.505		103.026	1276.14	1824.05	1038.25	244.09
112.203	538.426	1764.41	758.485	523.99		103.092	540.089	1553.53	974.682	803.364
107.481	530.726	565.755	609.987	515.092		102.403	1264.41	1423.82	1019.44	403.579
108.915	637.391	843.738	689.685	554.095		103.028	1131.01	660.701	1105.91	754.172
111.736	832.859	1902.34	975.514	476.123		103.037	1868.97	1962.34	1154.56	789.613
110.573	653.684	1049.16	787.352	604.563		102.774	324.474	1448.07	1776.21	923.368
111.212	845.045	717.63	673.574	528.781		103.018	2132.27	1670.04	1100.62	443.962
115.253	1109.13	1245.16	721.658	457.589		103.241	1823.63	1499.15	832.767	780.767
109.571	952.231	847.507	741.24	1025.45		102.572	2058.78	1271.17	1041.68	921.982
109.884	1277.19	1048.5	558.827	610.71		102.823	2013.75	1527.1	734.044	880.805
111.034	995.733	760.244	721.33	499.852		103.287	1243.69	1551.45	715.494	804.677
111.788	800.621	1202.32	965.482	792.901		103.185	1403.43	1754.08	833.544	950.628
108.992	423.792	914.313	1178.08	541.371		102.829	887.316	3011.92	991.413	839.428
109.17	412.744	919.456	702.898	680.577		103.282	803.232	1467.2	1319.04	723.038
112.265	1067.39	1017.59	1265.9	916.277		103.974	1652.26	1635.14	2055.2	906.164
110.621	423.207	974.763	1008.49	469.971		102.882	709.554	1555.32	1378.47	649.504
113.161	590.789	1971.97	613.788	677.842		103.38	1930.97	2514.31	1039.94	617.935
113.515	1508.39	1107.74	1332.85	416.497		103.822	1717.18	1363.48	1506.5	548.092
111.701	807.258	813.424	1248.41	388.711		103.892	1353.59	2042.85	1661.54	673.642
109.949	588.766	1253.04	1226.66	619.323		102.891	1609.77	1458.51	924.208	681.257
112.264	1437.7	789.06	972.586	643.698		103.166	1570.83	828.847	1024.7	579.964
112.762	539.87	828.594	1242.97	703.538		102.917	1208.69	1829.63	1488.8	1001.8
109.303	509.45	827.341	1268.41	821.158		103.369	647.941	1768.41	1344.44	788.984
110.903	502.965	1467.78	437.037	870.975		103.229	987.371	1587.33	1136.22	995.001
108.552	1063	1105.55	1193.97	744.534		103.295	1618.41	1733.61	1075.91	977.706
112.144	592.885	1115.31	687.281	870.404		103.366	1316.53	966.544	1296.26	674.758
112.851	361.376	630.249	1139.47	523.153		103.381	1427.01	1212.13	1086.65	638.708
110.309	741.394	1630.49	672.532	624.786		103.32	631.578	1776.96	725.04	700.283
109.507	774.67	1115.67	1237.56	400.824		103.499	1016.04	1635.37	990.474	497.445
109.694	422.363	910	765.627	500.449		103.487	821.792	1127.08	848.969	1023.18
112.451	823.081	1016.15	904.077	979.317		103.815	1986.74	1877.26	1570.58	831.361
109.079	1095.42	1006.3	649.096	700.458		103.098	2203.9	1604.45	911.279	567.684
110.005	893.01	1350.46	978.27	774.492		103.025	2387.79	2798.67	1203.26	864.672
110.62	376.582	917.445	573.971	548.366		104.185	933.301	1378.17	1475.3	823.539
107.239	704.169	1034.85	646.711	756.246		103.019	1092.3	1970.24	1371.41	883.2
111.082	790.926	979.529	1200.07	977.926		102.632	1082.22	1589.79	768.708	636.23
110.66	760.397	978.96	1226.82	900.079		102.765	1328.38	1120.54	1073.86	739.987
108.828	713.906	1105.75	973.393	935.43		102.816	495.483	1269.48	1547.16	812
109.785	520.292	1671.33	788.779	806.871		103.231	1184.04	2136.08	898.513	708.328
111.138	367.747	1026.31	738.6	526.027		103.064	925.02	1848.65	826.862	643.291
109.749	420.442	1541.9	909.899	526.871		103.653	891.355	1554.55	1075.45	1015.78
109.445	534.909	1292.33	728.838	620.446		103.116	988.313	1590.24	1353.6	719.481
110.127	937.536	1095.76	722.354	1141.96		102.649	1669.17	1840.78	1464.24	650.327
109.415	521.22	738.196	723.217	498.629		103.316	1191.06	1340.2	1183.98	586.034
113.344	790.739	1697.58	786.717	891.405		103.428	1740.74	1409.82	1047.09	575.147
110.283	847.975	1041.33	1024.41	1366.93		103.236	937.707	1490.14	1120.96	1085.39
106.761	995.702	1768.09	987.227	730.946		102.462	1156.3	2078.16	792.178	843.835
111.055	853.096	1495.42	992.64	742.125		103.268	2254.82	1945.3	1234.22	633.11
112.622	239.852	1339.82	458.144	1036.26		103.39	263.532	1219.23	952.941	799.917
109.786	906.932	750.588	920.349	609.295		103.066	1508.32	1082.92	1310.65	600.628
110.11	1017.62	904.037	842.22	622.826		103.405	1905.27	1222.89	1546.34	755.337
109.953	398.489	536.589	352.634	1003.5		102.507	1406.96	1860.57	1120.29	1052.51
113.783	583.254	1180.42	785.179	412.484		103.491	1718.47	2247.55	867.401	550.804
111.21	768.802	1222.56	934.661	803.684		103.267	1864.21	1487.14	1567.4	447.833
110.336	1452.78	1534.07	483.583	708.805		103.415	1998.4	1897.75	1018.23	1144.44
111.255	823.467	955.823	739.012	726.768		103.252	1659.77	1519.48	1483.46	789.194
108.231	784.389	1020.68	680.095	652.616		103.154	929.224	1898.6	476.914	842.136
112.714	597.323	943.994	929.819	537.355		103.672	1198.5	1388.97	1150.66	777.946
107.753	882.708	1698.62	854.886	861.856		103.106	1379.81	2007.66	1182.08	972.591
111.619	577.811	1217.56	902.387	660.333		103.419	1769.3	1119.83	836.484	542.06
110.138	644.059	1066.77	1032.26	660.471		103.585	1962.25	1540.86	2071.96	550.11
111.336	1201.02	809.261	1044.85	644.526		103.285	2547.92	1752.42	1491.13	611.823
109.389	724.368	1334.27	1076.62	687.134		103.507	1667.1	2045.74	1421.55	855.681
109.064	1305.12	921.542	1115.91	860.96		103.216	1808.03	1039.79	767.484	803.928
109.05	486.71	948.627	725.005	829.022		102.839	879.839	1805.46	1146.28	809.587
112.191	1148.67	639.121	1042.79	882.633		103.314	1813.79	1316.13	1129.82	957.547
112.64	918.444	1148.5	783.112	1262.87		103.259	2227.32	1917.63	1198.75	675.766
110.35	378.423	1268.98	1100.85	728.941		103.145	1070.07	1783.46	725.725	855.311
110.831	637.042	1122.93	1073.61	968.933		103.121	1018.86	1827.87	821.125	749.688
111.279	978.168	845.753	958.837	515.38		103.346	2066.83	1508.27	852.211	694.235
105.553	717.459	622.573	1128.91	884.89		102.683	1160.66	857.173	844.485	735.461
112.462	454.005	1199.18	995.269	961.51		103.013	1610.33	579.044	1363.51	846.619
110.464	995.254	952.73	824.442	971.386		103.193	1627.38	1720.23	1191.04	606.824
113.349	752.676	758.629	882.977	581.948		103.336	1724.51	1087.36	1142.26	394.368
110.341	1354.62	585.109	987.009	802.006		103.896	2341.03	1034.24	791.681	725.702
107.907	705.076	952.16	1055.22	994.212		102.809	1650.44	1342.37	1271.12	817.406
108.364	717.814	980.74	896.727	451.069		102.945	1627.4	1367.09	893.564	734.458
110.126	843.059	1858.8	842.115	733.99		103.329	1832.27	2326.35	1086.62	829.087
119.017	1017.09	1272.02	924.367	1120.17		103.684	1930.39	2973.21	865.733	711.592
110.601	333.741	917.902	1252.61	836.164		103.277	1098.17	1173.28	1267.06	699.637
109.082	425.352	716.541	1231.31	666.642		102.792	937.812	1369.25	1527.55	1063.88
110.652	1158.7	1196.62	865.01	881.608		103.16	1478.22	1805.22	1203.61	576.778
111.977	702.933	1320.01	1727.26	817.957		102.849	1195.6	2159.09	1434.02	639.215
110.377	734.594	989.131	1067.23	310.921		103.11	1521.3	2349.89	1526.25	682.321
107.409	953.93	1259.48	1036.51	1215.36		102.782	2102.67	2166.54	1599.38	806.327
108.733	471.709	1125.22	892.956	453.258		102.586	737.364	1609.02	894.273	311.6
110.502	725.486	933.867	775.978	723.874		103.427	1761.82	2147.88	1381.61	663.611
111.324	391.667	1217.06	890.937	878.384		103.112	832.183	2221.22	827.084	1218.73
112.036	722.396	788.95	549.705	1014.93		103.32	1252.66	1020.65	662.769	739.048
111.559	849.993	1332.45	572.627	486.359		103.411	1666.37	2053.11	586.047	755.704
110.8	1630.23	1498.53	1345.29	680.195		103.636	2028.67	1793.48	846.521	640.878
108.869	1096.99	1550.17	505.58	1069.31		103.162	1457.49	1617.41	853.787	583.254
114.353	696.636	1214.79	1088.27	965.719		103.265	1723.81	1328.71	1007.97	916.007
106.547	471.338	936.229	640.109	1172.05		102.549	330.254	1588.6	612.977	1055.31
115.263	645.095	1061.96	671.057	752.475		103.385	974.091	1452.73	1395.23	737.278
108.879	625.957	896.583	696.749	899.925		103.286	2107.34	1298	775.552	977.029
107.643	397.574	1355.59	1059.63	1222.4		102.786	1304.62	2038.06	1153.41	939.557
108.62	543.614	1146.75	894.119	696.171		103.141	917.045	1641.13	727.898	740.636
111.22	2053.13	1385.29	885.165	1173.09		102.826	1546.78	406.104	1076.42	575.067
110.12	897.043	1611.56	1225.87	1140.4		103.126	2018.86	1476.45	1321.23	683.035
110.672	863.524	671.263	1070.43	934.973		103.247	1921.52	900.699	1187.06	1083.47
112.272	447.12	1348.47	1035.03	655.298		103.567	320.41	1148	619.62	916.395
109.734	974.495	1612.47	839.852	626.113		102.989	1398.54	1893.96	723.333	659.716
110.643	885.915	1584.95	947.285	554.704		102.973	1414.7	1581.48	1050.16	724.096
111.521	736.547	1205.35	811.438	1226.87		102.971	1741.19	1817.22	589.05	1070.1
108.871	950.741	754.109	803.155	759.801		102.812	1513.91	1329.12	1311.79	812.688
110.111	663.01	1269.45	500.942	773.697		103.225	1595.85	1628.36	947.588	735.969
114.209	598.062	1072.13	800.853	1022.79		103.585	802.813	1638.92	1178.95	656.002
110.233	1009.23	1103.28	549.028	1137.5		102.997	1782.91	2345.75	1125.38	895.549
111.337	734.771	1509.28	1103.38	966.693		103.271	1603.63	2177.01	1231.79	798.53
110.533	757.914	1449.39	545.293	913.445		103.241	1515.53	2840.07	563.688	594.652
109.627	737.798	636.68	880.252	876.61		103.286	1801.38	997.525	1242.53	869.854
112.176	672.162	1690.72	743.202	680.858		103.075	1237.72	2220.05	735.961	930.07
109.08	377.873	1352.36	566.703	795.595		103.365	1105.52	2286.65	1459.78	744.57
111.032	937.098	1040.76	857.347	1286.33		103.241	2065.04	1900.18	813.12	809.599
106.234	722.807	685.815	992.021	669.292		102.513	867.467	1268.11	1132.83	617.908
109.377	278.566	1145.9	652.07	831.287		102.899	495.905	1447.72	966.409	917.651
110.696	239.609	1583.3	1246.97	1001.47		102.808	336.138	1451	1328.31	580.599
112.266	730.132	811.451	1321.89	1041.23		103.409	1656.99	1469.55	1195.03	633.579
111.304	946.15	1327.76	1378.37	873.771		103.749	1642.18	1629.59	1086.58	903.943
109.797	677.621	1286.01	565.303	888.658		103.229	1476.91	2070.64	1019.97	680.946
110.472	634.768	1409.82	444.214	910.371		102.986	1540.25	1743.28	1003.54	660.958
111.711	1505.94	1335.34	862.886	914.034		103.307	1772.71	1656.32	2228.34	802.745
108.063	1263.97	1191.83	1356.4	823.458		102.94	1954.84	1645.26	984.361	582.863
110.644	784.594	1377.8	983.084	889.675		103.368	1158.01	1500.72	1263.11	437.361
113.395	753.025	1134.59	575.911	1292.1		103.185	1578.35	1774.44	831.008	1099.41
113.638	433.988	1120.73	1427.8	952.227		104.072	793.685	2247.42	1476.61	1298.74
110.199	745.598	869.191	520.879	846.175		103.138	1245.8	2122.59	508.607	629.568
106.236	589.72	1660.88	937.378	1091.86		102.5	1352.91	1999.13	981.885	680.94
110.231	665.936	1319.96	724.612	1265.87		103.453	389.595	1689.81	747.886	1092.36
110.054	361.766	1292.35	717.163	902.483		103.042	887.441	1515.16	1068.89	619.33
108.458	725.581	1557.38	816.11	985.777		103.086	966.395	1772.06	1321.48	770.287
108.687	978.909	876.333	552.559	662.752		102.781	1901.23	1779.85	561.44	653.722
110.969	343.926	1947.4	787.907	855.517		102.689	1106.15	1328.91	1574.7	721.604
108.363	1151.23	2054.54	580.61	979.27		102.971	1900.93	2332.6	678.644	590.817
113.252	777.991	766.586	614.54	929.331		103.064	1712.87	1652.86	819.298	663.364
110.363	619.496	966.886	722.253	1024.08		103.641	1749.88	1133.16	871.988	897.691
108.708	353.308	1040.18	615.537	1071.05		103.124	260.039	1536.1	954.494	1020.91
112.59	676.083	1244.1	565.33	778.974		103.202	1796.12	1516.03	665.98	1093.07
107.795	498.299	1378.78	574.012	814.021		102.65	829.595	1938.03	263.612	730.158
109.218	1502.57	1461.29	765.183	815.595		102.972	1888.68	1817.77	968.737	778.339
108.329	435.998	790.514	605.68	703.29		102.969	715.981	1479.96	1061.89	946.879
110.172	658.574	1377.56	752.105	577.026		103.158	832.671	1397.8	1204.9	705.775
111.812	484.741	1092.35	711.387	1012.75		103.232	819.228	1997.65	871.294	955.535
106.02	434.742	1187.54	616.075	1191.32		103.119	766.756	1633.2	718.21	550.777
109.385	565.272	933.212	674.443	824.25		103.102	1017.51	1724.17	689.072	634.653
108.017	1078.92	1003.85	592.244	658.789		103.048	1743.19	1702.42	976.733	702.26
109.5	482.679	673.872	375.741	728.345		103.087	986.351	952.802	679.556	1018.71
112.013	725.699	903.04	696.261	942.365		103.33	1568.36	1380.33	1228.45	1224
111.816	625.491	1228.88	561.072	646.15		103.202	1537.91	1562.76	808.183	850.906
114.469	1005.99	1165.16	877.779	612.871		103.308	1788.78	1200.27	630.01	564.862
113.452	606.5	1095.81	680.971	900.945		103.724	1330.31	1173.52	534.164	734.181
108.407	1027.46	667.692	417.206	678.525		103.149	1910.81	1718.75	781.702	568.237
110.409	446.07	870.586	529.061	785.463		103.307	685.908	1027.77	567.067	748.581
107.751	580.777	994.628	765.517	1094.02		103.047	1658.46	1163	662.643	557.173
110.387	585.936	1004.14	657.065	531.556		103.361	1126.43	1516.2	1007.75	929.164
108.387	1090.34	971.192	787.842	966.712		103.082	1782.09	1858.01	1071.77	657.288
109.972	613.605	720.718	895.349	842.61		102.964	868.84	1793.43	1120.78	665.232
109.476	472.104	1130.89	603.249	857.122		103.169	283.566	1393.93	721.383	909.58
112.197	900	748.571	622.742	803.024		103.333	1511.18	1165.88	803.629	1089.14
111.036	410.437	1012.65	705.367	754.037		103.2	980.422	1187.12	843.987	784.355
106.892	655.304	1116.33	790.54	590.249		102.457	1558.6	977.732	835.781	772.588
110.148	1174.76	276.367	837.512	693.684		103.01	1823.8	826.627	1095.69	574.907
111.464	1016.49	967.445	980.369	1284.86		103.513	1393.05	1510.56	1001.79	762.544
108.374	267.227	900.837	732.339	529.398		102.562	277.113	1233.09	953.78	885.136
107.886	396.573	1104.06	454.09	557.771		103.005	1443.03	1768.1	783.256	1044.86
109.682	373.063	779.721	1385.47	717.748		103.292	620.086	1503.33	882.234	583.09
108.076	703.538	1026.96	650.321	610.021		103.172	1291.3	1399.61	890.487	648.895
110.722	410.95	733.125	463.92	748.375		102.674	992.589	2090.89	1137.38	429.189
109.661	860.566	916.134	1058.74	847.693		103.155	1458.93	1566.99	880.805	1151.22
108.286	514.933	1431.46	852.887	683.95		103.119	1672.04	2907.26	814.647	479.031
107.481	783.202	1064.38	854.786	889.786		103.077	1738.63	1624.61	616.548	723.655
107.569	574.212	206.7	592.488	826.83		103.293	555.417	496.189	785.126	639.795
109.231	730.262	810.982	517.421	846.739		102.863	1500.87	2050.19	818.878	787.695
111.753	823.777	843.623	1236.84	1033.43		103.177	1356.55	1657.72	860.696	953.234
108.568	403.981	1345.21	731.184	891.736		103.154	597.382	1892.44	994.945	720.193
106.658	507.706	622.365	1045.52	923.566		102.691	2214.95	1103.77	982.168	766.37
108.426	1847.04	1494.4	893.954	983.545		102.809	1954.97	1646.19	923.917	1097.55
106.836	473.956	1420.32	817.97	609.583		102.556	292.416	1325.68	1213.73	226.924
108.982	700.769	555.978	811.951	651.573		102.944	1667.7	1132.1	1341.78	780.901
109.217	593.986	931.957	961.873	605.806		102.92	1343.92	2696.47	955.471	689.082
110.739	501.708	350.03	666.663	772.685		102.652	1624.75	905.113	619.478	846.209
109.912	1199.2	961.203	750.388	864.653		103.214	1615.33	1396.81	1047.68	839.491
107.892	595.033	1021.01	824.347	787.668		102.395	1186.76	1642.45	859.147	806.462
109.605	397.431	832.067	1830.45	744.241		103.345	1200.42	1874.59	1314	868.083
108.834	539.787	661.522	627.247	569.118		103.025	1730.66	1613.16	838.294	637.167
107.172	1237.12	1003.82	1274.38	949.249		102.677	1745.22	1628.59	1500.53	1147.47
111.881	329.875	1342.54	936.256	755.297		103.325	1123.91	1221.56	1658.23	932.77
111.411	633.333	1082.52	773.657	801.265		103.038	1933.7	1427.98	876.705	828.46
110.311	615.582	734.569	1006.42	1180.99		102.549	675.168	1866.85	1698.49	651.69
108.22	892.902	788.532	812.857	862.46		102.236	756.967	1164.8	1238.85	730.182
109.279	682.546	870.999	921.792	1026.26		102.924	1997.97	1041.19	1665.44	626.11
108.651	476.135	836.068	1675.01	795.196		102.882	878.138	900.76	1506.06	702.808
107.69	575.136	951.089	885.789	517.154		103.189	1482.73	1552.23	662.445	642.961
108.129	809.536	1308.94	790.143	1117.96		103.039	1363	1622.6	1288.58	739.857
107.293	489.179	776.66	1032.83	943.452		102.934	1291.96	1363.58	670.176	613.031
109.417	1258.21	956.789	822.582	937.702		102.936	1881.01	1276.64	929.395	728.742
107.094	502.964	387.959	838.005	660.587		102.793	1260.01	714.993	1140.8	1210.09
108.821	846.983	811.877	1497.58	648.72		103.06	1293.91	1355.83	1011.06	907.04
112.265	757.774	1167.85	860.35	1089.15		102.972	1783.56	1481.19	974.698	491.276
106.588	690.086	757.791	854.462	929.691		102.734	1982.37	1940.67	1103.24	530.434
107.097	604.639	441.25	597.049	857.499		102.841	1655.73	1479.04	1071.12	809.051
109.131	412.346	671.926	698.5	899.259		102.986	803.316	791.266	824.155	771.639
108.767	677.547	889.87	1140.88	717.064		102.653	1800.42	1957.65	1059.21	660.78
108.31	1115.48	1304.52	864.033	895.051		102.949	1744.22	1412.43	1146.33	781.132
108.462	581.639	794.366	965.56	549.458		102.875	1488.41	1453.32	885.145	662.453
110.706	813.246	1286.41	847.875	685.599		103.01	1760.09	1409.75	808.173	780.337
107.161	366.514	1247.78	931.128	993.709		102.958	1479.07	1933.15	1374.77	845.764
110.435	611.342	990.764	720.853	935.04		103.19	1191.34	1569.62	801.163	859.351
110.429	434.111	204.62	1048.98	1038.6		103.063	547.738	757.823	981.893	726.249
111.305	520.665	616.802	719.482	941.577		103.162	920.032	1077.72	1057.06	619.308
106.707	755.559	1042.01	975.627	339.069		102.997	1558.21	1653.1	1024.47	620.322
109.845	359.485	728.092	856.06	673.303		103.211	627.232	2170.76	942.343	794.88
108.388	792.393	967.169	633.406	655.261		102.929	1460.51	1834.64	1202.43	834.563
109.35	852.219	1211.22	890.69	589.624		102.779	1135.12	1608.51	1038.53	1033.44
108.613	448.46	1964.65	584.834	864.165		102.892	1494.66	1448.16	578.528	652.421
108.852	1071.39	1243.45	800.465	930.186		102.848	2123.59	1624.3	1197.59	864.305
106.632	596.208	920.456	1499.54	688.295		102.513	1074.55	1030.49	862.161	968.69
108.024	862.516	886.099	891.37	538.581		102.527	1606.42	2122.42	602.294	979.242
108.761	732.598	587.904	1548.3	790.453		102.834	1321.97	1889.24	1587.21	622.336
107.802	911.073	1226.19	809.49	546.848		102.644	1055.02	942.74	1325.66	819.879
113.422	544.783	956.448	609.454	699.986		103.013	963.343	1229.52	1040.42	1014.07
107.142	474.973	863.316	919.148	885.667		102.507	289.322	985.415	969.881	696.19
109.751	499.622	834.481	625.863	888.178		103.071	1218.5	1019.66	1092.83	1205.33
108.313	558.61	649.121	900.36	662.488		102.421	1540.1	1370.52	1148.68	900.053
110.489	567.908	587.317	1233.44	1093.22		102.931	2028.29	1414.28	1332.65	922.335
108.852	332.857	434.486	879.063	816.12		102.676	274.619	1323.48	394.453	838.196
107.287	533.983	2259.81	734.468	730.827		102.386	531.633	2168.52	759.948	959.014
108.5	849.979	1277.56	941.447	727.787		103.37	1205.72	1838.28	1782.48	660.306
108.643	274.829	743.283	1341.02	1010.63		103.221	197.44	1792.41	1178.09	1009
109.111	939.03	1075.35	1200.81	915.18		102.961	1412.51	1752.47	1420.32	657.939
108.052	539.679	1371.32	727.6	814.064		103.173	883.935	1845.02	461.728	564.312
109.751	701.014	1055.52	846.376	606.006		102.939	1179.77	1394.78	1336.68	320.99
109.261	1467.29	786.005	1418.37	736.233		102.643	415.395	1318.81	1088.36	609.491
108.331	475.414	728.2	1342.87	522.369		102.739	1043.14	1620.93	1937.17	267.719
111.054	576.525	1549.88	991.176	808.53		103.151	1148.85	1749.36	1065.86	1125.59
109.59	821.611	1583.63	431.205	728.902		103.097	1102.02	2410.34	427.057	821.199
108.919	822.605	917.614	1086.46	1073.13		103.228	1394.62	1517.43	906.067	843.167
111.275	762.011	1393.09	822.488	748.646		103.017	1415.05	1200.36	1309.56	941.19
109.038	784.9	567.221	909.055	654.205		103.414	1152.81	1727.1	1093.38	729.32
111.286	434.419	1338.69	824.135	801.64		102.771	1358.2	1545.21	1075.99	732.39
108.174	392.124	1082.56	1037.05	706.627		102.812	820.86	1726.17	1267.44	1033.39
109.271	451.676	484.27	657.228	1245.32		102.87	697.053	460.006	977.826	655.439
111.633	407.894	747.774	894.62	756.559		103.224	739.809	1065.66	845.393	938.169
106.725	566.184	1152.41	711.91	784.617		102.869	1002.39	1283.12	1789.7	1313.43
111.219	756.25	1072.19	1070.8	1234.42		103.176	1580.45	933.456	749.753	1023.45
111.225	463.592	924.652	1350.02	535.572		102.866	701.038	1292.3	879.957	922.59
112.97	598.207	630.642	1091.53	721.709		103.64	867.124	1604.42	1077.23	537.137
109.571	238.367	1404.46	907.691	1035.69		103.365	405.409	1555.29	754.731	1052.71
108.761	591.22	893.523	1059.8	782.262		102.911	1186.39	1078.93	1797.15	1076.19
112.021	459.239	2036.69	952.69	1184.16		102.934	913.531	1801.39	946.372	728.997
109.312	769.331	643.031	1022.76	1255.06		102.968	2087.62	1998.81	1422.64	576.411
111.361	515.509	1060.54	1216.97	870.432		103.196	972.638	2147.97	1672.93	669.288
111.245	817.733	797.08	943.564	940.213		103.315	1427.09	1425.29	1254.53	663.715
109.727	679.016	1196.85	691.18	767.775		102.714	486.896	1427.74	1659.96	683.97
111.052	516.523	847.666	906.332	732.095		102.615	1312.25	922.71	1157.67	1020.39
110.186	616.809	815.734	908.884	572.064		103.124	820.377	1243.69	1084.09	1033.84
110.869	591.08	1054.93	777.481	720.3		102.828	1384.29	1655.22	903.748	752.261
110.952	572.878	1131.88	1590.46	1022.11		103.238	1468.05	1687.37	2085.53	1054.11
110.092	733.682	995.822	813.285	787.501		102.746	1911.95	1756.49	1063.19	715.02
110.767	606.422	838.578	1057.16	776.402		103.131	727.275	1996.01	1093.96	809.547
109.234	707.741	1185.04	1081.56	795.485		103.249	1005.62	1345.44	722.244	751.506
108.467	559.302	970.306	1254.76	963.398		102.719	1679.83	1212.83	1765.26	649.036
110.707	637.92	1119.59	1199.13	972.448		103.069	989.796	2051.45	1541.44	1171.92
108.813	564.535	1231.67	1066.53	610.178		103.125	1270.51	1742.25	960.88	551.958
113.443	661.635	963.103	1343.37	525.662		103.596	1069.52	1220.57	1037.88	544.57
106.988	441.631	1206.22	1218.03	945.892		103.012	303.216	1792.22	990.021	602.98
108.888	290.352	670.874	908.196	837.67		102.734	821.582	1111.23	1965.36	799.474
109.268	302.999	676.286	842.905	828.799		103.157	593.359	876.104	905.418	905.001
108.015	629.527	927.32	1098.37	842.997		103.227	1590.9	2366.81	1163.79	990.279
110.242	680.688	2196.5	1286.26	567.066		103.294	1574.33	2755.48	1672.22	736.696
110.489	539.413	2004.15	850.737	928.409		103.181	1522.57	2716.88	1793.01	919.173
108.993	524.72	992.696	995.394	717.249		103.139	1365.89	1282.82	1067.94	802.734
112.232	490.825	2267.01	965.998	948.876		103.205	580.385	1849.95	1053.98	1064.57
108.861	449.384	1102.12	763.078	1223.14		103.442	1241.84	2362.45	1334.54	560.326
107.976	371.257	490.233	634.481	1372.64		102.755	602.993	661.504	890.404	626.122
109.895	534.299	1255.7	1033.52	666.903		103.142	1142.64	1935.65	826.759	1053.13
111.057	506.828	1027.28	999.566	536.42		103.23	277.659	1684.18	1094.49	1186.98
107.99	644.523	659.369	758.004	1011.89		103.16	1679.03	1316.45	632.681	725.592
112.532	527.338	1430.01	924.017	625.922		103.07	1222.87	1475.22	784.33	1164.01
109.27	485.358	1448.41	654.279	633.716		103.222	1631.11	3135.9	807.781	838.811
111.19	573.441	1112.62	1530.09	732.067		103.221	1092.15	1729.21	1659.82	831.744
111.178	844.387	1069.7	751.096	689.952		103.479	2128.24	1578.97	1111.68	921.531
109.606	527.727	718.546	827.608	614.493		103.351	1198.93	1490.88	800.447	709.06
112.323	868.712	1099.58	757.276	735.901		103.269	1232.91	1227.38	899.403	519.278
112.086	219.644	681.97	594.824	408.839		102.795	350.422	1252.69	1265.29	582.415
107.778	420.891	915.59	909.542	653.705		103.201	775.865	1790.23	869.38	1033.27
105.567	649.733	640.399	855.727	809.938		102.549	949.913	1284.87	691.724	881.959
108.981	407.915	550.791	529.902	627.696		103.308	617.37	1224.77	1219.57	1041.34
111.802	500.438	827.193	969.992	820.732		102.936	1560.38	1625.1	835.369	880.286
109.448	768.684	653.134	975.58	1154.42		103.133	1769.06	1246.98	1093.44	821.93
109.19	616.873	1324.99	855.211	764.459		103.223	1190.71	1919.68	1038.86	877.562
109.36	360.315	886.258	737.551	776.272		103.164	342.686	1404.07	786.551	844.523
111.767	894.437	838.12	983.331	564.411		103.22	1474.96	2247.29	1087.42	1005.71
110.047	399.885	942.872	867.715	532.135		103.283	1068.57	1740.29	712.898	731.844
111.015	621.412	1356.68	923.061	603.067		103.402	1211.24	1828.39	787.963	682.199
110.475	775.068	991.283	944.939	702.403		103.216	1271.36	2023.28	1142.35	737.447
110.213	640.359	1013.22	692.799	481.444		103.443	1194.56	2088.33	1202.78	527.543
110.59	463.163	949.003	785.016	754.994		103.497	1475.65	1610.45	1122.35	676.328
108.615	400.155	761.529	635.654	831.429		103.058	1386.88	1738.9	1008.63	660.978
110.032	246.484	601.102	782.482	839.58		102.904	515.141	1413.81	859.338	1019.56
108.857	1290.99	1972.88	971.911	834.749		103.207	1633.08	2700.06	1371.72	741.526
108.683	650.969	948.034	572.504	469.65		103.042	1482.77	2586.94	1098.44	598.823
108.508	495.041	916.743	735.365	825.005		103.238	1810.18	2019.74	735.062	527.821
111.226	482.027	805.708	840.846	611.034		102.875	1288.14	1922.64	1016.05	609.604
111.09	360.216	1041.88	811.571	606.652		103.383	1528.12	1833.55	1302.93	1047.88
113.366	1004.51	1294.34	1134.22	994.984		103.659	1606.93	2016.97	697.014	1051.9
110.366	651.003	1315.81	775.854	653.15		103.163	1136.82	1840.05	1106.29	665.161
109.412	618.036	895.541	1018.48	702.316		103.291	1288.48	1300.42	1238.15	679.216
111.014	635.841	605.679	518.54	844.653		103.415	1226.78	1310.46	779.222	645.931
111.934	545.345	1228.64	1103.51	957.307		103.461	1676.44	1752.15	1413.22	582.014
112.649	341.197	1293.15	751.363	877.455		103.442	555.318	1360.67	1083.85	821.871
109.823	545.261	1103.43	766.395	569.699		103.351	1855.2	1581.31	968.575	651.795
109.758	612.117	872.859	1688.48	645.756		103.093	570.423	908.284	1284.81	397.217
109.173	708.452	800.363	389.054	435.837		102.988	1156.02	1521.13	563.28	685.679
110.136	751.618	991.581	438.984	695.568		103.366	1226.85	1689.42	915.321	618.971
111.367	485.749	1291.52	619.619	346.4		103.011	512.197	2716.23	1420.8	711.54
105.287	592.412	704.918	892.379	874.926		102.625	1459.96	1089.72	1535.1	493.956
109.548	539.448	1593.54	761.229	402.183		103.641	505.419	1834.16	1010.19	532.192
109.665	747.901	1171.68	482.901	781.183		102.62	969.543	1022.46	796.306	673.75
109.233	572.091	1503.65	851.972	786.782		102.831	1340.61	1531.05	1188.12	963.729
109.679	535.312	968.683	801.065	791.039		103.263	731.112	1790.65	966.952	629.97
112.697	601.172	978.188	785.228	667.886		104.269	1503.08	1005.11	930.441	700.473
110.736	488.514	936.57	1190.63	729.32		103.349	939.074	1515.33	661.886	1064.34
112.904	263.004	991.011	720.116	545.509		103.562	585.271	2084.21	1114.32	627.155
106.862	809.308	1852.35	1103.04	758.685		102.987	1147.29	2408.43	1218.51	643.969
112.831	500.337	1078.31	1175.14	528.003		103.125	720.054	2363.1	1095.56	634.111
114.787	692.246	985.983	499.408	498.343		103.637	1450.25	1426.18	823.158	525.868
112.014	707.81	1545.18	1031.05	1043.62		103.021	1430.09	1119.77	1951.1	943.648
108.898	1441.22	1403.06	1023.44	536.487		103.123	1908.38	2023.91	1350.81	550.801
113.164	418.9	1757.9	864.743	634.075		103.201	1689.77	1995.82	753.843	613.694
110.222	845.74	892.572	1208.92	649.628		103.276	1498.52	1428.04	956.734	716.944
109.829	469.429	738.701	675.989	617.579		103.403	1155.05	1694.86	938.695	818.781
109.303	611.664	806.582	643.809	580.169		103.069	1023.31	1895.39	1039.02	474.1
113.338	960.015	694.157	893.257	606.256		103.376	2039.59	1383.05	843.344	699.608
110.159	1078.24	849.956	322.96	835.324		102.957	1614.3	1757.51	281.793	530.847
109.009	600.488	966.923	785.666	570.849		103.199	1205.84	1274.86	1084.94	627.401
113.456	305.436	998.236	893.277	660.729		103.225	576.127	1659.93	907.998	622.067
112.197	419.169	1204.58	786.489	763.108		103.407	1513.93	1792.36	1217.32	629.548
108.205	512.095	647.711	893.888	742.627		102.956	862.196	898.97	876.835	970.445
112.853	956.7	1592.57	873.7	847.073		103.379	1662.42	2092.2	825.363	1399.81
108.507	280.248	1123.43	407.237	638.852		102.915	230.207	1518.43	1003.11	536.122
109.074	689.557	1051.52	575.886	784.446		103.063	1163.56	1480.96	622.471	877.112
111.546	523.415	1357.68	937.98	1014.79		103.084	975.48	1502.89	752.717	544.654
112.371	725.259	1406.14	781.518	639.589		103.347	1354.85	1541.83	875.478	473.498
109.507	918.717	772.736	555.726	812.82		103.294	2628.13	1402.71	1305.3	1096.24
109.089	665.461	809.237	1101.69	938.581		102.896	1844.24	2081.72	1310.54	580.025
110.768	628.378	1641.15	598.264	1104.39		103.261	1807.44	1848.17	675.731	809.132
111.47	613.122	859.673	661.116	1108.57		103.443	1507.16	2024.39	988.439	856.056
111.771	594.884	1194.21	425.991	418.16		103.468	957.804	2075.88	331.293	515.103
113.413	627.002	726.483	721.869	872.616		103.645	1187.7	1024.98	919.637	772.952
110.223	349.693	1413.24	849.989	460.559		103.383	614.941	1871.54	1108.93	481.353
110.715	837.631	971.232	957.887	500.174		103.034	1423.07	1855.47	878.549	569.529
111.047	778.13	955.58	945.259	627.822		102.646	1703.36	1166.43	1751.42	692.927
[truncated: 5,474 more rows]
